# Supplementary material for: Assembling covalent organic framework membranes with superior ion exchange capacity
Source: Nat Commun. 2022 Feb 23;13:1020. doi: 10.1038/s41467-022-28643-8 (PMC8866435; doi:10.1038/s41467-022-28643-8)
Supplement: Supplementary file 3 — Source Data [file 41467_2022_28643_MOESM3_ESM.xlsx]

## Sheet: Fig 1c
		Chemical shift (p.p.m)	Intensity
		299.539	-0.000112311
		299.417	-5.81825e-05
		299.295	-0.000120043
		299.174	-0.000225009
		299.052	-0.000288997
		298.93	-0.000299943
		298.808	-0.000296
		298.686	-0.000302048
		298.565	-0.000308764
		298.443	-0.00029072
		298.321	-0.000228114
		298.199	-0.000129402
		298.077	-4.46114e-05
		297.955	-3.28991e-05
		297.834	-9.89287e-05
		297.712	-0.000180648
		297.59	-0.000216456
		297.468	-0.000201036
		297.346	-0.000154689
		297.225	-7.2606e-05
		297.103	4.55105e-05
		296.981	0.000130138
		296.859	7.5107e-05
		296.737	-0.000129969
		296.615	-0.000337422
		296.494	-0.000361191
		296.372	-0.000164253
		296.25	9.62966e-05
		296.128	0.000220239
		296.006	0.000149816
		295.885	-1.32339e-06
		295.763	-9.05152e-05
		295.641	-9.01074e-05
		295.519	-7.45297e-05
		295.397	-8.94748e-05
		295.275	-8.89885e-05
		295.154	-2.40601e-05
		295.032	5.76015e-05
		294.91	6.38566e-05
		294.788	-5.64806e-06
		294.666	-5.22152e-05
		294.545	-2.82059e-05
		294.423	-2.03786e-05
		294.301	-0.000122195
		294.179	-0.00027091
		294.057	-0.000302294
		293.935	-0.000169077
		293.814	-1.99313e-05
		293.692	-1.78325e-05
		293.57	-0.000136113
		293.448	-0.000199714
		293.326	-0.00010767
		293.205	5.44065e-05
		293.083	0.000136361
		292.961	9.87847e-05
		292.839	2.12934e-05
		292.717	-3.2928e-05
		292.595	-9.27039e-05
		292.474	-0.000198877
		292.352	-0.00029989
		292.23	-0.000287504
		292.108	-0.000138047
		291.986	3.04422e-05
		291.865	7.1864e-05
		291.743	-3.72798e-05
		291.621	-0.000185019
		291.499	-0.000244826
		291.377	-0.000181239
		291.255	-5.02003e-05
		291.134	6.16645e-05
		291.012	9.0662e-05
		290.89	2.98956e-05
		290.768	-6.19833e-05
		290.646	-0.000103598
		290.524	-6.57289e-05
		290.403	3.99463e-06
		290.281	4.14335e-05
		290.159	3.3042e-05
		290.037	6.24268e-06
		289.915	-2.51458e-05
		289.794	-7.24987e-05
		289.672	-0.000134054
		289.55	-0.000176941
		289.428	-0.000169032
		289.306	-0.000115194
		289.185	-5.60918e-05
		289.063	-3.64072e-05
		288.941	-6.83235e-05
		288.819	-0.00011702
		288.697	-0.000134315
		288.575	-0.000121618
		288.454	-0.00014014
		288.332	-0.000228482
		288.21	-0.000326804
		288.088	-0.000329939
		287.966	-0.000214539
		287.844	-6.10722e-05
		287.723	5.98201e-05
		287.601	0.000158492
		287.479	0.000250678
		287.357	0.000279867
		287.235	0.000190663
		287.114	4.28308e-05
		286.992	-3.96358e-05
		286.87	-3.26413e-05
		286.748	-3.66246e-05
		286.626	-0.000111379
		286.504	-0.0001711
		286.383	-0.000105937
		286.261	4.85544e-05
		286.139	0.000142867
		286.017	9.30704e-05
		285.895	-4.4087e-05
		285.774	-0.000170613
		285.652	-0.00024607
		285.53	-0.000267096
		285.408	-0.000220106
		285.286	-0.000109927
		285.164	1.05708e-06
		285.043	4.37656e-05
		284.921	2.62451e-05
		284.799	1.73921e-05
		284.677	4.18105e-05
		284.555	3.8953e-05
		284.434	-4.68935e-05
		284.312	-0.000171247
		284.19	-0.000228739
		284.068	-0.000180352
		283.946	-9.79727e-05
		283.824	-6.79183e-05
		283.703	-8.66407e-05
		283.581	-8.74868e-05
		283.459	-5.15275e-05
		283.337	-3.96112e-05
		283.215	-0.000100255
		283.094	-0.000189649
		282.972	-0.000222675
		282.85	-0.000183107
		282.728	-0.000137559
		282.606	-0.000140536
		282.484	-0.000169387
		282.363	-0.000168402
		282.241	-0.000119168
		282.119	-3.91747e-05
		281.997	5.90618e-05
		281.875	0.000165099
		281.754	0.000237796
		281.632	0.0002205
		281.51	0.000103064
		281.388	-5.27792e-05
		281.266	-0.000158015
		281.144	-0.000155146
		281.023	-4.61006e-05
		280.901	0.000100909
		280.779	0.000172925
		280.657	9.4707e-05
		280.535	-7.84393e-05
		280.414	-0.000191515
		280.292	-0.000161903
		280.17	-9.24359e-05
		280.048	-0.000147361
		279.926	-0.000322179
		279.804	-0.000418523
		279.683	-0.000286158
		279.561	-2.58145e-05
		279.439	0.000119564
		279.317	4.91261e-05
		279.195	-9.63253e-05
		279.074	-0.00012367
		278.952	-4.53035e-06
		278.83	0.000132685
		278.708	0.000174541
		278.586	0.000127265
		278.464	6.89109e-05
		278.343	5.59248e-05
		278.221	8.83201e-05
		278.099	0.00012916
		277.977	0.000139346
		277.855	0.000112814
		277.734	8.66899e-05
		277.612	9.60967e-05
		277.49	0.000114378
		277.368	7.28936e-05
		277.246	-3.76923e-05
		277.124	-0.000120318
		277.003	-7.18484e-05
		276.881	7.97775e-05
		276.759	0.000188467
		276.637	0.000152484
		276.515	2.38166e-05
		276.394	-6.91029e-05
		276.272	-7.38401e-05
		276.15	-4.70291e-05
		276.028	-4.98111e-05
		275.906	-6.4041e-05
		275.784	-3.45829e-05
		275.663	3.94448e-05
		275.541	9.8291e-05
		275.419	0.00010552
		275.297	0.000100602
		275.175	0.000141533
		275.054	0.000212555
		274.932	0.000229848
		274.81	0.000150958
		274.688	4.18946e-05
		274.566	-1.55599e-06
		274.444	2.11757e-05
		274.323	2.26927e-05
		274.201	-3.767e-05
		274.079	-8.98515e-05
		273.957	-5.9313e-05
		273.835	1.77046e-05
		273.714	4.98239e-05
		273.592	2.82068e-05
		273.47	2.39208e-05
		273.348	5.16924e-05
		273.226	3.37412e-05
		273.104	-6.26948e-05
		272.983	-0.000140474
		272.861	-0.000101236
		272.739	1.59158e-06
		272.617	3.67059e-05
		272.495	-6.96773e-06
		272.374	-9.28484e-06
		272.252	8.1571e-05
		272.13	0.000151214
		272.008	8.1154e-05
		271.886	-7.3363e-05
		271.764	-0.000154787
		271.643	-0.000110645
		271.521	-3.9497e-05
		271.399	-3.97604e-05
		271.277	-9.72055e-05
		271.155	-0.000142469
		271.034	-0.000153326
		270.912	-0.000158342
		270.79	-0.000175227
		270.668	-0.000187056
		270.546	-0.000170201
		270.424	-0.000123035
		270.303	-6.94083e-05
		270.181	-3.82041e-05
		270.059	-2.97851e-05
		269.937	-7.52352e-06
		269.815	5.48353e-05
		269.693	0.000121794
		269.572	0.000127176
		269.45	6.20643e-05
		269.328	-7.82298e-06
		269.206	-2.69311e-05
		269.084	-9.86448e-06
		268.963	5.55565e-06
		268.841	1.64245e-05
		268.719	2.5616e-05
		268.597	1.02074e-06
		268.475	-7.45742e-05
		268.353	-0.000144649
		268.232	-0.000144474
		268.11	-0.000109732
		267.988	-0.000133749
		267.866	-0.000211615
		267.744	-0.00022442
		267.623	-0.000117724
		267.501	-1.82664e-06
		267.379	2.7149e-06
		267.257	-5.14919e-05
		267.135	-1.73204e-05
		267.013	0.000116146
		266.892	0.000193807
		266.77	0.000116263
		266.648	-1.61507e-05
		266.526	-4.42109e-05
		266.404	3.7024e-05
		266.283	8.99127e-05
		266.161	2.95805e-05
		266.039	-7.57853e-05
		265.917	-0.000109078
		265.795	-4.66922e-05
		265.673	3.31875e-05
		265.552	5.01447e-05
		265.43	-3.23265e-06
		265.308	-7.18753e-05
		265.186	-9.65886e-05
		265.064	-6.02425e-05
		264.943	9.09639e-06
		264.821	7.26858e-05
		264.699	0.000117485
		264.577	0.000156628
		264.455	0.000196905
		264.333	0.00021734
		264.212	0.000189106
		264.09	0.000112576
		263.968	2.32878e-05
		263.846	-4.27692e-05
		263.724	-8.16598e-05
		263.603	-0.000111156
		263.481	-0.000134807
		263.359	-0.000134735
		263.237	-0.000105433
		263.115	-7.32423e-05
		262.993	-6.05614e-05
		262.872	-4.40443e-05
		262.75	1.77003e-05
		262.628	0.000112089
		262.506	0.000164788
		262.384	0.000124713
		262.263	3.02668e-05
		262.141	-3.73507e-05
		262.019	-4.86312e-05
		261.897	-4.12548e-05
		261.775	-5.28447e-05
		261.653	-7.62477e-05
		261.532	-8.30993e-05
		261.41	-5.75651e-05
		261.288	1.85119e-06
		261.166	8.49864e-05
		261.044	0.000163783
		260.923	0.000209057
		260.801	0.000223188
		260.679	0.000230183
		260.557	0.000227868
		260.435	0.000189589
		260.313	0.000129267
		260.192	0.000112865
		260.07	0.000162062
		259.948	0.000191512
		259.826	0.000111429
		259.704	-2.82397e-05
		259.583	-7.9224e-05
		259.461	8.68071e-06
		259.339	0.000113508
		259.217	0.000104169
		259.095	1.06585e-05
		258.973	-3.49289e-05
		258.852	1.4501e-05
		258.73	7.65127e-05
		258.608	7.68187e-05
		258.486	4.94214e-05
		258.364	6.45937e-05
		258.243	0.000112563
		258.121	0.000117259
		257.999	5.29479e-05
		257.877	-3.75358e-06
		257.755	4.04514e-05
		257.633	0.000176259
		257.512	0.000282969
		257.39	0.00024725
		257.268	8.02021e-05
		257.146	-0.000100779
		257.024	-0.000203659
		256.903	-0.000243809
		256.781	-0.000275766
		256.659	-0.000280448
		256.537	-0.000181948
		256.415	1.87429e-05
		256.293	0.000190968
		256.172	0.000203004
		256.05	7.60609e-05
		255.928	-4.0096e-05
		255.806	-4.00264e-05
		255.684	3.45769e-05
		255.563	7.51063e-05
		255.441	4.58568e-05
		255.319	7.05244e-06
		255.197	1.50062e-05
		255.075	4.62995e-05
		254.953	4.39033e-05
		254.832	1.22129e-05
		254.71	1.86041e-05
		254.588	8.80773e-05
		254.466	0.000142841
		254.344	9.83088e-05
		254.223	-1.01676e-06
		254.101	-1.67494e-05
		253.979	9.22115e-05
		253.857	0.000190603
		253.735	0.000141441
		253.613	2.7547e-06
		253.492	-4.77395e-05
		253.37	3.30756e-05
		253.248	8.94972e-05
		253.126	-7.44485e-06
		253.004	-0.000170253
		252.883	-0.000209943
		252.761	-8.14396e-05
		252.639	7.78485e-05
		252.517	0.000132252
		252.395	8.3733e-05
		252.273	2.02966e-05
		252.152	4.89075e-06
		252.03	3.99015e-05
		251.908	8.71356e-05
		251.786	9.53103e-05
		251.664	4.63134e-05
		251.543	-8.65766e-06
		251.421	-8.85355e-07
		251.299	5.43033e-05
		251.177	6.47957e-05
		251.055	9.60514e-07
		250.933	-3.7054e-05
		250.812	4.56183e-05
		250.69	0.000183672
		250.568	0.000221056
		250.446	0.000125318
		250.324	4.0312e-05
		250.202	9.55075e-05
		250.081	0.000235578
		249.959	0.00029599
		249.837	0.000207054
		249.715	5.82383e-05
		249.593	-3.19602e-05
		249.472	-5.15222e-05
		249.35	-7.7692e-05
		249.228	-0.000156416
		249.106	-0.000236148
		248.984	-0.000228922
		248.862	-0.000119773
		248.741	7.92591e-06
		248.619	6.50552e-05
		248.497	5.70973e-05
		248.375	6.66891e-05
		248.253	0.000139557
		248.132	0.000219899
		248.01	0.000214747
		247.888	0.000100653
		247.766	-5.35332e-05
		247.644	-0.000154271
		247.522	-0.000152804
		247.401	-6.3747e-05
		247.279	5.19767e-05
		247.157	0.000121889
		247.035	0.000109414
		246.913	4.15936e-05
		246.792	-2.22889e-05
		246.67	-5.51832e-05
		246.548	-8.14951e-05
		246.426	-0.000127389
		246.304	-0.000173296
		246.182	-0.000176382
		246.061	-0.000131482
		245.939	-8.46727e-05
		245.817	-7.83356e-05
		245.695	-9.91477e-05
		245.573	-9.65648e-05
		245.452	-4.6377e-05
		245.33	2.38539e-05
		245.208	7.56582e-05
		245.086	0.000103387
		244.964	0.000120839
		244.842	0.000124659
		244.721	0.00010404
		244.599	7.928e-05
		244.477	8.60951e-05
		244.355	0.000108816
		244.233	7.66036e-05
		244.112	-3.55293e-05
		243.99	-0.000136517
		243.868	-0.000107518
		243.746	4.79346e-05
		243.624	0.000198357
		243.502	0.000236775
		243.381	0.000185117
		243.259	0.000124992
		243.137	7.86976e-05
		243.015	8.78435e-06
		242.893	-9.18094e-05
		242.772	-0.000166672
		242.65	-0.000159716
		242.528	-8.13703e-05
		242.406	-3.11698e-06
		242.284	2.29926e-06
		242.162	-7.57059e-05
		242.041	-0.000165147
		241.919	-0.000170056
		241.797	-7.51844e-05
		241.675	2.30273e-05
		241.553	2.34177e-05
		241.432	-5.63876e-05
		241.31	-0.00010897
		241.188	-8.21736e-05
		241.066	-3.30143e-05
		240.944	-2.0609e-05
		240.822	-1.25998e-05
		240.701	5.10932e-05
		240.579	0.00014712
		240.457	0.000189635
		240.335	0.000145603
		240.213	6.31457e-05
		240.092	-1.38542e-05
		239.97	-8.86939e-05
		239.848	-0.000147522
		239.726	-0.000123719
		239.604	1.18415e-05
		239.482	0.000163821
		239.361	0.000194297
		239.239	9.50639e-05
		239.117	9.70552e-06
		238.995	5.19425e-05
		238.873	0.000155492
		238.752	0.000163802
		238.63	4.43947e-05
		238.508	-6.41449e-05
		238.386	-4.09997e-05
		238.264	4.92191e-05
		238.142	4.46682e-05
		238.021	-8.52303e-05
		237.899	-0.000186451
		237.777	-0.000123007
		237.655	3.73246e-05
		237.533	0.000108811
		237.412	2.97772e-05
		237.29	-6.41293e-05
		237.168	-2.40144e-05
		237.046	0.000126077
		236.924	0.000235943
		236.802	0.000217848
		236.681	0.000122698
		236.559	4.19267e-05
		236.437	4.16848e-06
		236.315	-1.05936e-05
		236.193	-1.26224e-05
		236.072	-5.80057e-06
		235.95	-1.95203e-05
		235.828	-8.11452e-05
		235.706	-0.000155742
		235.584	-0.000159292
		235.462	-5.42435e-05
		235.341	9.11513e-05
		235.219	0.000161812
		235.097	0.000108471
		234.975	-8.11126e-06
		234.853	-7.81364e-05
		234.732	-4.28434e-05
		234.61	5.40681e-05
		234.488	0.00010661
		234.366	4.96685e-05
		234.244	-6.97167e-05
		234.122	-0.000138393
		234.001	-0.000103854
		233.879	-3.25938e-05
		233.757	-1.9231e-05
		233.635	-6.05221e-05
		233.513	-6.5063e-05
		233.392	1.24601e-05
		233.27	9.80279e-05
		233.148	8.81783e-05
		233.026	-1.783e-05
		232.904	-0.000114451
		232.782	-0.000110571
		232.661	-2.34399e-05
		232.539	5.04526e-05
		232.417	3.82141e-05
		232.295	-4.10192e-05
		232.173	-0.000100381
		232.052	-7.63735e-05
		231.93	2.31453e-06
		231.808	4.75859e-05
		231.686	1.75312e-05
		231.564	-3.54353e-05
		231.442	-4.23603e-05
		231.321	-1.48318e-05
		231.199	-1.81861e-05
		231.077	-5.90057e-05
		230.955	-6.24908e-05
		230.833	1.31566e-05
		230.712	9.02834e-05
		230.59	5.06514e-05
		230.468	-0.000114966
		230.346	-0.000280021
		230.224	-0.000309771
		230.102	-0.000191779
		229.981	-3.71734e-05
		229.859	3.1216e-05
		229.737	-6.6563e-06
		229.615	-5.18473e-05
		229.493	7.97919e-06
		229.371	0.000161951
		229.25	0.00026148
		229.128	0.000173113
		229.006	-6.24279e-05
		228.884	-0.000262884
		228.762	-0.000299219
		228.641	-0.000215086
		228.519	-0.000136105
		228.397	-0.000108418
		228.275	-7.44309e-05
		228.153	1.41362e-05
		228.031	0.000117563
		227.91	0.000155482
		227.788	9.83949e-05
		227.666	-5.7995e-06
		227.544	-7.7531e-05
		227.422	-6.793e-05
		227.301	2.13583e-06
		227.179	5.05131e-05
		227.057	2.95678e-06
		226.935	-0.000123057
		226.813	-0.000218887
		226.691	-0.000196129
		226.57	-8.65247e-05
		226.448	2.85984e-06
		226.326	2.70953e-05
		226.204	4.51288e-05
		226.082	0.000107403
		225.961	0.000159564
		225.839	0.000115772
		225.717	-1.93647e-06
		225.595	-7.43389e-05
		225.473	-4.26174e-05
		225.351	1.65798e-05
		225.23	7.89026e-06
		225.108	-5.17145e-05
		224.986	-7.48746e-05
		224.864	-3.35938e-05
		224.742	2.47178e-05
		224.621	6.85968e-05
		224.499	0.000107661
		224.377	0.00012394
		224.255	6.55176e-05
		224.133	-5.57689e-05
		224.011	-0.000134577
		223.89	-9.97782e-05
		223.768	-2.01535e-05
		223.646	-1.17833e-05
		223.524	-7.31052e-05
		223.402	-9.47857e-05
		223.281	-2.79206e-05
		223.159	4.26785e-05
		223.037	2.17978e-05
		222.915	-6.29809e-05
		222.793	-9.79723e-05
		222.671	-2.05753e-05
		222.55	0.000119871
		222.428	0.000219761
		222.306	0.000209636
		222.184	0.000101784
		222.062	-2.05845e-05
		221.941	-7.23056e-05
		221.819	-4.98586e-05
		221.697	-3.62531e-05
		221.575	-9.89494e-05
		221.453	-0.000197318
		221.331	-0.000227279
		221.21	-0.000154841
		221.088	-6.44836e-05
		220.966	-5.84166e-05
		220.844	-0.000137365
		220.722	-0.000207696
		220.601	-0.000192001
		220.479	-0.000105012
		220.357	-2.2609e-05
		220.235	-8.13349e-07
		220.113	-3.26811e-05
		219.991	-6.46227e-05
		219.87	-4.06992e-05
		219.748	5.13183e-05
		219.626	0.000150748
		219.504	0.000148692
		219.382	-1.7095e-05
		219.261	-0.000272882
		219.139	-0.000445881
		219.017	-0.000424964
		218.895	-0.000269765
		218.773	-0.000128287
		218.651	-6.66869e-05
		218.53	-3.31905e-05
		218.408	1.82303e-05
		218.286	4.66171e-05
		218.164	6.65598e-07
		218.042	-8.90122e-05
		217.921	-0.000156758
		217.799	-0.00019947
		217.677	-0.000252249
		217.555	-0.000287293
		217.433	-0.000226085
		217.311	-6.85207e-05
		217.19	6.79803e-05
		217.068	8.01103e-05
		216.946	-4.19065e-06
		216.824	-8.35339e-05
		216.702	-0.000109365
		216.581	-9.79552e-05
		216.459	-5.62626e-05
		216.337	2.28584e-05
		216.215	9.50946e-05
		216.093	7.59164e-05
		215.971	-4.7126e-05
		215.85	-0.000166779
		215.728	-0.000170031
		215.606	-7.34659e-05
		215.484	2.44538e-06
		215.362	-1.7616e-05
		215.241	-9.00682e-05
		215.119	-0.000133049
		214.997	-0.000129821
		214.875	-0.000119659
		214.753	-0.000121103
		214.631	-0.000116548
		214.51	-0.000105765
		214.388	-0.000119598
		214.266	-0.000162182
		214.144	-0.000185752
		214.022	-0.000157708
		213.901	-0.000116843
		213.779	-0.000115751
		213.657	-0.000134029
		213.535	-0.000112236
		213.413	-6.39044e-05
		213.291	-7.72365e-05
		213.17	-0.000181531
		213.048	-0.000280137
		212.926	-0.000263906
		212.804	-0.000142365
		212.682	-7.57078e-06
		212.561	9.22733e-05
		212.439	0.000174684
		212.317	0.000241197
		212.195	0.000252309
		212.073	0.000192696
		211.951	0.000100661
		211.83	1.65098e-05
		211.708	-4.98495e-05
		211.586	-8.77027e-05
		211.464	-7.57576e-05
		211.342	-2.71408e-05
		211.221	4.10779e-06
		211.099	-7.49663e-06
		210.977	-2.3053e-05
		210.855	-4.62819e-06
		210.733	2.29018e-05
		210.611	1.48589e-05
		210.49	-2.06745e-05
		210.368	-3.76584e-05
		210.246	-1.72798e-05
		210.124	2.3374e-05
		210.002	6.87745e-05
		209.881	0.000109218
		209.759	0.000124425
		209.637	0.000106692
		209.515	8.68708e-05
		209.393	9.2468e-05
		209.271	9.4187e-05
		209.15	4.75631e-05
		209.028	-2.08758e-05
		208.906	-3.31289e-05
		208.784	2.67584e-05
		208.662	8.2623e-05
		208.54	7.27479e-05
		208.419	2.83288e-05
		208.297	1.03378e-05
		208.175	1.88351e-05
		208.053	1.34891e-05
		207.931	-1.09232e-05
		207.81	-2.37136e-05
		207.688	-1.67233e-05
		207.566	-1.56237e-05
		207.444	-3.58014e-05
		207.322	-6.07213e-05
		207.2	-6.08538e-05
		207.079	-1.01951e-05
		206.957	0.000100993
		206.835	0.000236645
		206.713	0.000310926
		206.591	0.00025615
		206.47	9.80566e-05
		206.348	-6.56643e-05
		206.226	-0.000159167
		206.104	-0.000172474
		205.982	-0.000126067
		205.86	-4.39233e-05
		205.739	2.98712e-05
		205.617	4.04223e-05
		205.495	-2.00445e-05
		205.373	-9.34617e-05
		205.251	-0.0001231
		205.13	-0.000116773
		205.008	-0.000118563
		204.886	-0.000141668
		204.764	-0.000161512
		204.642	-0.000159633
		204.52	-0.000138233
		204.399	-9.53358e-05
		204.277	-2.06863e-05
		204.155	7.33413e-05
		204.033	0.000140712
		203.911	0.000141095
		203.79	8.74567e-05
		203.668	4.35512e-05
		203.546	6.36152e-05
		203.424	0.000127396
		203.302	0.000145145
		203.18	5.26915e-05
		203.059	-9.35049e-05
		202.937	-0.00014886
		202.815	-3.55888e-05
		202.693	0.00015382
		202.571	0.000241827
		202.45	0.000149127
		202.328	-3.58265e-05
		202.206	-0.000165436
		202.084	-0.000177088
		201.962	-0.000125458
		201.84	-0.000107287
		201.719	-0.000172311
		201.597	-0.000284847
		201.475	-0.000352605
		201.353	-0.000306458
		201.231	-0.000166894
		201.11	-2.29e-05
		200.988	5.99813e-05
		200.866	9.25591e-05
		200.744	0.000117784
		200.622	0.000144524
		200.5	0.000149537
		200.379	0.00012235
		200.257	7.50845e-05
		200.135	1.96937e-05
		200.013	-3.07844e-05
		199.891	-4.60542e-05
		199.77	-4.82164e-06
		199.648	5.63842e-05
		199.526	6.10492e-05
		199.404	-1.78898e-05
		199.282	-0.000113675
		199.16	-0.000137935
		199.039	-8.03749e-05
		198.917	-8.92365e-06
		198.795	1.88716e-05
		198.673	1.363e-05
		198.551	2.25082e-05
		198.43	6.79414e-05
		198.308	0.000130051
		198.186	0.000172282
		198.064	0.000169358
		197.942	0.000119424
		197.82	4.57733e-05
		197.699	-1.10765e-05
		197.577	-1.31604e-05
		197.455	5.27497e-05
		197.333	0.000164726
		197.211	0.000271832
		197.09	0.000315103
		196.968	0.000260747
		196.846	0.000132459
		196.724	1.29235e-05
		196.602	-7.68215e-06
		196.48	8.93199e-05
		196.359	0.000218669
		196.237	0.000259402
		196.115	0.000176926
		195.993	7.03483e-05
		195.871	7.57882e-05
		195.75	0.000222045
		195.628	0.000404829
		195.506	0.000506421
		195.384	0.000508204
		195.262	0.000468942
		195.14	0.000431672
		195.019	0.000397009
		194.897	0.000367318
		194.775	0.000357993
		194.653	0.000359053
		194.531	0.000338522
		194.41	0.000302592
		194.288	0.000303427
		194.166	0.000358425
		194.044	0.000410173
		193.922	0.000410694
		193.8	0.000401113
		193.679	0.000443425
		193.557	0.000503548
		193.435	0.000486211
		193.313	0.000384327
		193.191	0.000304787
		193.07	0.00031779
		192.948	0.00036296
		192.826	0.000359342
		192.704	0.000338034
		192.582	0.000381567
		192.46	0.000471248
		192.339	0.000494872
		192.217	0.00041065
		192.095	0.000317579
		191.973	0.000329983
		191.851	0.000441249
		191.73	0.000550337
		191.608	0.000580086
		191.486	0.000528865
		191.364	0.000438727
		191.242	0.000360686
		191.12	0.000338229
		190.999	0.000382244
		190.877	0.000457836
		190.755	0.000518486
		190.633	0.000553593
		190.511	0.000588916
		190.389	0.000648615
		190.268	0.000732312
		190.146	0.000819138
		190.024	0.000878076
		189.902	0.00088661
		189.78	0.000856578
		189.659	0.000826732
		189.537	0.000811887
		189.415	0.000783807
		189.293	0.000732066
		189.171	0.000712798
		189.049	0.000780134
		188.928	0.000882951
		188.806	0.000904348
		188.684	0.00082114
		188.562	0.000751285
		188.44	0.00079796
		188.319	0.000908355
		188.197	0.000957722
		188.075	0.00093305
		187.953	0.000941252
		187.831	0.00104
		187.709	0.00116
		187.588	0.00124
		187.466	0.00131
		187.344	0.00145
		187.222	0.00162
		187.1	0.00168
		186.979	0.00163
		186.857	0.00161
		186.735	0.00171
		186.613	0.00184
		186.491	0.00187
		186.369	0.0018
		186.248	0.0018
		186.126	0.00198
		186.004	0.0022
		185.882	0.00229
		185.76	0.00226
		185.639	0.00224
		185.517	0.00229
		185.395	0.00236
		185.273	0.0024
		185.151	0.0025
		185.029	0.00269
		184.908	0.00288
		184.786	0.00294
		184.664	0.00286
		184.542	0.00276
		184.42	0.00272
		184.299	0.0027
		184.177	0.00267
		184.055	0.0027
		183.933	0.00279
		183.811	0.00285
		183.689	0.0028
		183.568	0.00264
		183.446	0.00251
		183.324	0.00245
		183.202	0.00239
		183.08	0.00227
		182.959	0.0021
		182.837	0.00194
		182.715	0.00179
		182.593	0.00165
		182.471	0.00154
		182.349	0.0015
		182.228	0.00147
		182.106	0.00138
		181.984	0.00123
		181.862	0.00112
		181.74	0.00106
		181.619	0.000955562
		181.497	0.000764013
		181.375	0.000588676
		181.253	0.000552774
		181.131	0.000605379
		181.009	0.00056553
		180.888	0.000374949
		180.766	0.000204325
		180.644	0.000245095
		180.522	0.000462083
		180.4	0.00063599
		180.279	0.000621294
		180.157	0.000477488
		180.035	0.00034959
		179.913	0.000306591
		179.791	0.000329377
		179.669	0.000387731
		179.548	0.000467118
		179.426	0.000543676
		179.304	0.00057965
		179.182	0.000541435
		179.06	0.000410534
		178.939	0.000207089
		178.817	2.41498e-05
		178.695	-9.54302e-06
		178.573	0.000139479
		178.451	0.000336775
		178.329	0.000404537
		178.208	0.000319806
		178.086	0.000226126
		177.964	0.00023512
		177.842	0.000286002
		177.72	0.00024758
		177.599	0.000109174
		177.477	-2.24226e-07
		177.355	2.40611e-05
		177.233	0.000134928
		177.111	0.000186841
		176.989	8.9602e-05
		176.868	-0.000103184
		176.746	-0.000244269
		176.624	-0.000227369
		176.502	-8.54343e-05
		176.38	4.33542e-05
		176.259	5.60264e-05
		176.137	-1.79265e-05
		176.015	-7.56815e-05
		175.893	-7.9254e-05
		175.771	-9.10062e-05
		175.649	-0.000164504
		175.528	-0.000250448
		175.406	-0.000256583
		175.284	-0.00018234
		175.162	-0.000138217
		175.04	-0.000210477
		174.919	-0.000340484
		174.797	-0.000379277
		174.675	-0.000262361
		174.553	-9.54755e-05
		174.431	-3.99538e-05
		174.309	-0.000125427
		174.188	-0.000213675
		174.066	-0.000163788
		173.944	-2.26289e-06
		173.822	0.000111436
		173.7	8.02299e-05
		173.579	-2.2958e-05
		173.457	-6.76943e-05
		173.335	-3.83542e-05
		173.213	-3.12245e-05
		173.091	-9.20498e-05
		172.969	-0.000138084
		172.848	-8.61399e-05
		172.726	-1.48871e-06
		172.604	-3.60367e-05
		172.482	-0.00022107
		172.36	-0.000400068
		172.239	-0.000404443
		172.117	-0.000242628
		171.995	-6.50076e-05
		171.873	1.70702e-05
		171.751	7.82254e-06
		171.629	-5.42261e-05
		171.508	-0.000160355
		171.386	-0.000288305
		171.264	-0.000372309
		171.142	-0.000372392
		171.02	-0.000326066
		170.899	-0.000276442
		170.777	-0.000196531
		170.655	-6.21336e-05
		170.533	3.53878e-05
		170.411	-3.7925e-05
		170.289	-0.000254144
		170.168	-0.000398415
		170.046	-0.000315069
		169.924	-0.000108612
		169.802	-1.50629e-05
		169.68	-0.000111814
		169.559	-0.000248008
		169.437	-0.000256319
		169.315	-0.000140641
		169.193	-2.29664e-05
		169.071	2.18829e-05
		168.949	1.75654e-05
		168.828	6.50049e-06
		168.706	-1.70676e-05
		168.584	-8.39026e-05
		168.462	-0.000188427
		168.34	-0.00026851
		168.218	-0.000253867
		168.097	-0.00014427
		167.975	-3.07133e-05
		167.853	-8.23199e-06
		167.731	-6.23853e-05
		167.609	-8.01937e-05
		167.488	5.96087e-06
		167.366	0.000124724
		167.244	0.000152279
		167.122	5.81009e-05
		167	-8.70544e-05
		166.878	-0.000219787
		166.757	-0.000323074
		166.635	-0.000359284
		166.513	-0.000263346
		166.391	-5.82493e-05
		166.269	9.48e-05
		166.148	5.24823e-05
		166.026	-0.000127994
		165.904	-0.000248426
		165.782	-0.000211153
		165.66	-0.000112884
		165.538	-7.42326e-05
		165.417	-7.48722e-05
		165.295	-3.60668e-05
		165.173	5.1277e-06
		165.051	-6.79843e-05
		164.929	-0.000242847
		164.808	-0.000332121
		164.686	-0.000204328
		164.564	2.18758e-05
		164.442	0.000111473
		164.32	8.10238e-06
		164.198	-0.000107983
		164.077	-6.74764e-05
		163.955	7.88906e-05
		163.833	0.00015385
		163.711	9.00931e-05
		163.589	-1.13985e-05
		163.468	-4.09261e-05
		163.346	-1.1512e-05
		163.224	-1.93301e-06
		163.102	-2.78264e-05
		162.98	-2.77031e-05
		162.858	3.5301e-05
		162.737	0.000107931
		162.615	0.000103825
		162.493	7.88214e-06
		162.371	-9.73481e-05
		162.249	-0.000112614
		162.128	-2.29548e-05
		162.006	8.62007e-05
		161.884	0.000113516
		161.762	3.92729e-05
		161.64	-6.31534e-05
		161.518	-0.000107913
		161.397	-7.90991e-05
		161.275	-3.11025e-05
		161.153	-1.8344e-05
		161.031	-3.72552e-05
		160.909	-3.83668e-05
		160.788	1.30313e-05
		160.666	9.41702e-05
		160.544	0.000141681
		160.422	0.000110303
		160.3	1.79849e-05
		160.178	-6.40807e-05
		160.057	-6.72389e-05
		159.935	2.19097e-05
		159.813	0.000153143
		159.691	0.00024882
		159.569	0.000255209
		159.448	0.000179362
		159.326	9.06952e-05
		159.204	7.48571e-05
		159.082	0.000157734
		158.96	0.000264685
		158.838	0.000277112
		158.717	0.000154243
		158.595	-8.28644e-06
		158.473	-6.70459e-05
		158.351	1.93575e-05
		158.229	0.000153085
		158.108	0.000215423
		157.986	0.000189835
		157.864	0.000144928
		157.742	0.000129704
		157.62	0.000136851
		157.498	0.00015807
		157.377	0.000208467
		157.255	0.000270516
		157.133	0.000271635
		157.011	0.000174058
		156.889	5.84241e-05
		156.768	5.08607e-05
		156.646	0.000163354
		156.524	0.000264009
		156.402	0.000229224
		156.28	8.45883e-05
		156.158	-3.44664e-05
		156.037	-3.1881e-05
		155.915	7.09865e-05
		155.793	0.0001829
		155.671	0.000230555
		155.549	0.000208765
		155.428	0.000176403
		155.306	0.000199343
		155.184	0.000272029
		155.062	0.000306126
		154.94	0.000232915
		154.818	0.000110433
		154.697	7.72975e-05
		154.575	0.000182715
		154.453	0.0003116
		154.331	0.000320408
		154.209	0.000216406
		154.088	0.0001463
		153.966	0.000211777
		153.844	0.000352074
		153.722	0.000430465
		153.6	0.000395162
		153.478	0.000316238
		153.357	0.000283832
		153.235	0.000314694
		153.113	0.0003639
		152.991	0.000392341
		152.869	0.000398028
		152.748	0.000393932
		152.626	0.00037967
		152.504	0.000344172
		152.382	0.000294
		152.26	0.000273394
		152.138	0.000339528
		152.017	0.000495892
		151.895	0.000654265
		151.773	0.000699429
		151.651	0.000613261
		151.529	0.000506725
		151.408	0.000496968
		151.286	0.000578095
		151.164	0.000660572
		151.042	0.000715999
		150.92	0.000803494
		150.798	0.000939819
		150.677	0.00104
		150.555	0.00102
		150.433	0.000974544
		150.311	0.00102
		150.189	0.00114
		150.067	0.00119
		149.946	0.00114
		149.824	0.0011
		149.702	0.00114
		149.58	0.00118
		149.458	0.00114
		149.337	0.00106
		149.215	0.00109
		149.093	0.00124
		148.971	0.00138
		148.849	0.00143
		148.727	0.00142
		148.606	0.00145
		148.484	0.00149
		148.362	0.00152
		148.24	0.00157
		148.118	0.00164
		147.997	0.00168
		147.875	0.00164
		147.753	0.00157
		147.631	0.00161
		147.509	0.00175
		147.387	0.0019
		147.266	0.00197
		147.144	0.002
		147.022	0.00203
		146.9	0.00202
		146.778	0.00192
		146.657	0.0018
		146.535	0.00176
		146.413	0.0018
		146.291	0.00181
		146.169	0.00172
		146.047	0.00162
		145.926	0.0016
		145.804	0.00166
		145.682	0.00168
		145.56	0.00161
		145.438	0.00151
		145.317	0.00145
		145.195	0.00142
		145.073	0.00135
		144.951	0.00125
		144.829	0.00118
		144.707	0.00114
		144.586	0.00108
		144.464	0.000983315
		144.342	0.000897437
		144.22	0.000869429
		144.098	0.000852504
		143.977	0.000790402
		143.855	0.000734498
		143.733	0.000785098
		143.611	0.000911954
		143.489	0.000936671
		143.367	0.00075117
		143.246	0.000479874
		143.124	0.000339748
		143.002	0.000377707
		142.88	0.000443291
		142.758	0.000416908
		142.637	0.000361408
		142.515	0.000402635
		142.393	0.000537306
		142.271	0.000637866
		142.149	0.000619231
		142.027	0.000526772
		141.906	0.000454826
		141.784	0.000436187
		141.662	0.000438442
		141.54	0.000435514
		141.418	0.000447034
		141.297	0.000508511
		141.175	0.000618566
		141.053	0.000722944
		140.931	0.000758165
		140.809	0.000720884
		140.687	0.000688088
		140.566	0.000747689
		140.444	0.000902269
		140.322	0.00106
		140.2	0.00113
		140.078	0.00111
		139.957	0.00111
		139.835	0.0012
		139.713	0.00135
		139.591	0.00145
		139.469	0.00144
		139.347	0.00141
		139.226	0.00148
		139.104	0.00169
		138.982	0.00192
		138.86	0.00203
		138.738	0.002
		138.617	0.00194
		138.495	0.00201
		138.373	0.00217
		138.251	0.0023
		138.129	0.00237
		138.007	0.00245
		137.886	0.00262
		137.764	0.00281
		137.642	0.00295
		137.52	0.00308
		137.398	0.00334
		137.277	0.00373
		137.155	0.00406
		137.033	0.00418
		136.911	0.0042
		136.789	0.00435
		136.667	0.00471
		136.546	0.00515
		136.424	0.00547
		136.302	0.00564
		136.18	0.00577
		136.058	0.00597
		135.937	0.00622
		135.815	0.00648
		135.693	0.00673
		135.571	0.00699
		135.449	0.00728
		135.327	0.0076
		135.206	0.00793
		135.084	0.00825
		134.962	0.00854
		134.84	0.00876
		134.718	0.00895
		134.597	0.00913
		134.475	0.00933
		134.353	0.00953
		134.231	0.00972
		134.109	0.00992
		133.987	0.01008
		133.866	0.01017
		133.744	0.01015
		133.622	0.01008
		133.5	0.01001
		133.378	0.00998
		133.257	0.00998
		133.135	0.00997
		133.013	0.00989
		132.891	0.00968
		132.769	0.00933
		132.647	0.00895
		132.526	0.00865
		132.404	0.00844
		132.282	0.00821
		132.16	0.00785
		132.038	0.0074
		131.917	0.00695
		131.795	0.00655
		131.673	0.00616
		131.551	0.00575
		131.429	0.00537
		131.307	0.0051
		131.186	0.00496
		131.064	0.00487
		130.942	0.00471
		130.82	0.00446
		130.698	0.00417
		130.577	0.00395
		130.455	0.00384
		130.333	0.00378
		130.211	0.00366
		130.089	0.00348
		129.967	0.00335
		129.846	0.00334
		129.724	0.00341
		129.602	0.00342
		129.48	0.00331
		129.358	0.00314
		129.237	0.00302
		129.115	0.00295
		128.993	0.00285
		128.871	0.0027
		128.749	0.00261
		128.627	0.00266
		128.506	0.00278
		128.384	0.00286
		128.262	0.00285
		128.14	0.00285
		128.018	0.0029
		127.896	0.00297
		127.775	0.00298
		127.653	0.00294
		127.531	0.00292
		127.409	0.00293
		127.287	0.00295
		127.166	0.00291
		127.044	0.00283
		126.922	0.00269
		126.8	0.00256
		126.678	0.00252
		126.556	0.00263
		126.435	0.0028
		126.313	0.0028
		126.191	0.00255
		126.069	0.00221
		125.947	0.00204
		125.826	0.00211
		125.704	0.00224
		125.582	0.00223
		125.46	0.00206
		125.338	0.00187
		125.216	0.00181
		125.095	0.00188
		124.973	0.00195
		124.851	0.00192
		124.729	0.00178
		124.607	0.00168
		124.486	0.00172
		124.364	0.00181
		124.242	0.00178
		124.12	0.00158
		123.998	0.00135
		123.876	0.00123
		123.755	0.00119
		123.633	0.00112
		123.511	0.00101
		123.389	0.000943213
		123.267	0.000946879
		123.146	0.000947275
		123.024	0.000897633
		122.902	0.00084348
		122.78	0.000820925
		122.658	0.000782064
		122.536	0.000681825
		122.415	0.000571556
		122.293	0.000531573
		122.171	0.000550524
		122.049	0.000548856
		121.927	0.000506502
		121.806	0.000492665
		121.684	0.000557119
		121.562	0.000648123
		121.44	0.000667018
		121.318	0.000578757
		121.196	0.000448412
		121.075	0.000377753
		120.953	0.000409932
		120.831	0.000488985
		120.709	0.000520182
		120.587	0.000479889
		120.466	0.000445911
		120.344	0.000496383
		120.222	0.000603917
		120.1	0.000673462
		119.978	0.000670141
		119.856	0.000651312
		119.735	0.000668449
		119.613	0.000703475
		119.491	0.000731825
		119.369	0.000787024
		119.247	0.000904133
		119.126	0.00103
		119.004	0.00108
		118.882	0.00103
		118.76	0.000957512
		118.638	0.00093337
		118.516	0.000960799
		118.395	0.00101
		118.273	0.00108
		118.151	0.00116
		118.029	0.00121
		117.907	0.00119
		117.786	0.00113
		117.664	0.0011
		117.542	0.00114
		117.42	0.00121
		117.298	0.0013
		117.176	0.00143
		117.055	0.00155
		116.933	0.00158
		116.811	0.00149
		116.689	0.00137
		116.567	0.00135
		116.446	0.00145
		116.324	0.00153
		116.202	0.00147
		116.08	0.00132
		115.958	0.00121
		115.836	0.00117
		115.715	0.00115
		115.593	0.00112
		115.471	0.00114
		115.349	0.0012
		115.227	0.0012
		115.106	0.00106
		114.984	0.00088677
		114.862	0.00084417
		114.74	0.000961815
		114.618	0.00107
		114.496	0.00101
		114.375	0.00081708
		114.253	0.000677728
		114.131	0.00067696
		114.009	0.000717722
		113.887	0.000662536
		113.766	0.000508415
		113.644	0.000373888
		113.522	0.000342407
		113.4	0.000377868
		113.278	0.000400747
		113.156	0.000392282
		113.035	0.000384308
		112.913	0.000377908
		112.791	0.000329925
		112.669	0.000225888
		112.547	0.000121708
		112.426	8.83325e-05
		112.304	0.000136759
		112.182	0.000216549
		112.06	0.00027123
		111.938	0.000278692
		111.816	0.000255744
		111.695	0.000246381
		111.573	0.000296376
		111.451	0.000418968
		111.329	0.000586563
		111.207	0.00075993
		111.085	0.000909575
		110.964	0.00101
		110.842	0.00104
		110.72	0.00105
		110.598	0.00114
		110.476	0.00137
		110.355	0.00165
		110.233	0.00186
		110.111	0.00198
		109.989	0.00212
		109.867	0.00236
		109.746	0.00262
		109.624	0.00279
		109.502	0.00288
		109.38	0.00303
		109.258	0.0033
		109.136	0.00358
		109.015	0.00375
		108.893	0.00375
		108.771	0.00368
		108.649	0.00363
		108.527	0.00366
		108.405	0.00373
		108.284	0.00378
		108.162	0.00378
		108.04	0.00374
		107.918	0.00364
		107.796	0.00346
		107.675	0.0032
		107.553	0.00294
		107.431	0.00276
		107.309	0.0026
		107.187	0.00236
		107.065	0.00199
		106.944	0.00161
		106.822	0.00134
		106.7	0.00121
		106.578	0.00112
		106.456	0.00099095
		106.335	0.000817078
		106.213	0.00063832
		106.091	0.000484414
		105.969	0.000356506
		105.847	0.000247578
		105.725	0.000171483
		105.604	0.000161488
		105.482	0.000218431
		105.36	0.000269642
		105.238	0.000231279
		105.116	0.000129066
		104.995	9.60718e-05
		104.873	0.000200625
		104.751	0.000326655
		104.629	0.000300716
		104.507	0.000112709
		104.385	-7.486e-05
		104.264	-0.000134891
		104.142	-0.000102332
		104.02	-6.91785e-05
		103.898	-4.34181e-05
		103.776	2.37427e-05
		103.655	0.000128018
		103.533	0.000208041
		103.411	0.000232818
		103.289	0.000230695
		103.167	0.000234491
		103.045	0.000247
		102.924	0.000263343
		102.802	0.000285966
		102.68	0.000309129
		102.558	0.000319741
		102.436	0.000321655
		102.315	0.000334905
		102.193	0.000365336
		102.071	0.000395305
		101.949	0.000406661
		101.827	0.000394057
		101.705	0.000357106
		101.584	0.000299725
		101.462	0.000233377
		101.34	0.000159164
		101.218	5.64768e-05
		101.096	-7.87334e-05
		100.975	-0.000194583
		100.853	-0.000230073
		100.731	-0.000204983
		100.609	-0.000207043
		100.487	-0.000267973
		100.365	-0.000312168
		100.244	-0.000275736
		100.122	-0.000223946
		100	-0.000271707
		99.8782	-0.000407882
		99.7564	-0.000491297
		99.6345	-0.000444352
		99.5127	-0.000370176
		99.3909	-0.000419601
		99.2691	-0.000593087
		99.1473	-0.000750283
		99.0255	-0.000795301
		98.9036	-0.000765848
		98.7818	-0.000721757
		98.66	-0.000634543
		98.5382	-0.000462663
		98.4164	-0.000290056
		98.2945	-0.000281089
		98.1727	-0.000469534
		98.0509	-0.000672145
		97.9291	-0.000678705
		97.8073	-0.000490964
		97.6854	-0.00030316
		97.5636	-0.00026242
		97.4418	-0.000330643
		97.32	-0.000396961
		97.1982	-0.000435638
		97.0764	-0.000486019
		96.9545	-0.000533964
		96.8327	-0.00051011
		96.7109	-0.000403505
		96.5891	-0.000296738
		96.4673	-0.000264977
		96.3454	-0.00030068
		96.2236	-0.000366809
		96.1018	-0.000463083
		95.98	-0.000586938
		95.8582	-0.000675955
		95.7363	-0.000665764
		95.6145	-0.000593093
		95.4927	-0.000564493
		95.3709	-0.000605928
		95.2491	-0.000612629
		95.1273	-0.000493852
		95.0054	-0.000319534
		94.8836	-0.000256009
		94.7618	-0.000366614
		94.64	-0.000538738
		94.5182	-0.000624705
		94.3963	-0.000604657
		94.2745	-0.000574104
		94.1527	-0.000603197
		94.0309	-0.000660225
		93.9091	-0.000671231
		93.7872	-0.000608367
		93.6654	-0.000502971
		93.5436	-0.000409038
		93.4218	-0.000383134
		93.3	-0.000468386
		93.1782	-0.000644867
		93.0563	-0.000798484
		92.9345	-0.000797607
		92.8127	-0.000635122
		92.6909	-0.000462341
		92.5691	-0.000437655
		92.4472	-0.000550334
		92.3254	-0.000634544
		92.2036	-0.000561039
		92.0818	-0.000376295
		91.96	-0.000235647
		91.8381	-0.00023327
		91.7163	-0.000330034
		91.5945	-0.0004268
		91.4727	-0.000462218
		91.3509	-0.000433239
		91.2291	-0.000361865
		91.1072	-0.000274917
		90.9854	-0.000204588
		90.8636	-0.000179058
		90.7418	-0.000204194
		90.62	-0.000263612
		90.4981	-0.000335309
		90.3763	-0.000396595
		90.2545	-0.000418884
		90.1327	-0.00038578
		90.0109	-0.000329047
		89.889	-0.000319396
		89.7672	-0.000389014
		89.6454	-0.000475781
		89.5236	-0.000487043
		89.4018	-0.00042287
		89.2799	-0.00038633
		89.1581	-0.000444761
		89.0363	-0.000532072
		88.9145	-0.000547928
		88.7927	-0.000518754
		88.6709	-0.000566056
		88.549	-0.000704522
		88.4272	-0.000777482
		88.3054	-0.000666221
		88.1836	-0.000489511
		88.0618	-0.000477339
		87.9399	-0.000657895
		87.8181	-0.000790265
		87.6963	-0.000655437
		87.5745	-0.000327012
		87.4527	-7.73635e-05
		87.3308	-6.68727e-05
		87.209	-0.000213388
		87.0872	-0.000349193
		86.9654	-0.000410267
		86.8436	-0.000441357
		86.7218	-0.000484771
		86.5999	-0.000524315
		86.4781	-0.000519763
		86.3563	-0.00045503
		86.2345	-0.000352847
		86.1127	-0.000261736
		85.9908	-0.000224821
		85.869	-0.000247466
		85.7472	-0.000296833
		85.6254	-0.000334811
		85.5036	-0.000339923
		85.3817	-0.000300109
		85.2599	-0.000214866
		85.1381	-0.00011863
		85.0163	-6.92537e-05
		84.8945	-8.27874e-05
		84.7727	-0.000104456
		84.6508	-8.37653e-05
		84.529	-5.84942e-05
		84.4072	-0.000107399
		84.2854	-0.000219018
		84.1636	-0.000274416
		84.0417	-0.000197091
		83.9199	-7.1862e-05
		83.7981	-5.6061e-05
		83.6763	-0.000189155
		83.5545	-0.000348464
		83.4326	-0.000399457
		83.3108	-0.000337277
		83.189	-0.000253383
		83.0672	-0.000205862
		82.9454	-0.000175858
		82.8236	-0.000142167
		82.7017	-0.000139749
		82.5799	-0.000210059
		82.4581	-0.000319024
		82.3363	-0.00037065
		82.2145	-0.000313918
		82.0927	-0.000208401
		81.9708	-0.000158792
		81.849	-0.000194615
		81.7272	-0.000243729
		81.6054	-0.000231727
		81.4835	-0.000181757
		81.3617	-0.000189402
		81.2399	-0.000301622
		81.1181	-0.000444278
		80.9963	-0.000484781
		80.8745	-0.000362638
		80.7526	-0.000149445
		80.6308	1.84624e-05
		80.509	5.6493e-05
		80.3872	-2.0916e-05
		80.2654	-0.000149132
		80.1436	-0.000276755
		80.0217	-0.000370539
		79.8999	-0.000393776
		79.7781	-0.0003314
		79.6563	-0.000240515
		79.5345	-0.000222899
		79.4126	-0.000307429
		79.2908	-0.000390163
		79.169	-0.000348033
		79.0472	-0.000208882
		78.9254	-0.000145548
		78.8035	-0.000269286
		78.6817	-0.000476137
		78.5599	-0.000555959
		78.4381	-0.000439327
		78.3163	-0.000274766
		78.1945	-0.000246432
		78.0726	-0.000369205
		77.9508	-0.000505405
		77.829	-0.000547843
		77.7072	-0.000520363
		77.5854	-0.000495473
		77.4635	-0.000480903
		77.3417	-0.000434681
		77.2199	-0.000357448
		77.0981	-0.000306327
		76.9763	-0.000312914
		76.8544	-0.000337525
		76.7326	-0.000327891
		76.6108	-0.000290324
		76.489	-0.000275742
		76.3672	-0.000317606
		76.2454	-0.000407552
		76.1235	-0.000507002
		76.0017	-0.000551723
		75.8799	-0.000474922
		75.7581	-0.000282272
		75.6363	-9.62839e-05
		75.5144	-6.12276e-05
		75.3926	-0.000182672
		75.2708	-0.000312091
		75.149	-0.000321705
		75.0272	-0.000251418
		74.9053	-0.000240319
		74.7835	-0.000344511
		74.6617	-0.000474861
		74.5399	-0.000505533
		74.4181	-0.000403826
		74.2963	-0.000257455
		74.1744	-0.000201798
		74.0526	-0.000302605
		73.9308	-0.000473622
		73.809	-0.000532643
		73.6872	-0.000392357
		73.5653	-0.000179495
		73.4435	-9.78134e-05
		73.3217	-0.000180984
		73.1999	-0.000269367
		73.0781	-0.000246766
		72.9562	-0.000190557
		72.8344	-0.000220089
		72.7126	-0.000294623
		72.5908	-0.000283019
		72.469	-0.000186554
		72.3471	-0.000150223
		72.2253	-0.00023978
		72.1035	-0.000335748
		71.9817	-0.000306361
		71.8599	-0.000188362
		71.7381	-0.000114377
		71.6162	-0.000126719
		71.4944	-0.000159007
		71.3726	-0.000169595
		71.2508	-0.000191236
		71.129	-0.000241465
		71.0071	-0.000271698
		70.8853	-0.00024471
		70.7635	-0.000207796
		70.6417	-0.000242485
		70.5199	-0.00036687
		70.398	-0.000521847
		70.2762	-0.000637815
		70.1544	-0.000687277
		70.0326	-0.000682693
		69.9108	-0.000648763
		69.7889	-0.000598301
		69.6671	-0.000526474
		69.5453	-0.000433808
		69.4235	-0.000353184
		69.3017	-0.000328246
		69.1799	-0.00035221
		69.058	-0.000358718
		68.9362	-0.000303968
		68.8144	-0.00023439
		68.6926	-0.000228626
		68.5708	-0.000282617
		68.4489	-0.000307496
		68.3271	-0.000254836
		68.2053	-0.000190389
		68.0835	-0.000203818
		67.9617	-0.000279242
		67.8398	-0.000308962
		67.718	-0.00022988
		67.5962	-9.93577e-05
		67.4744	-2.47538e-05
		67.3526	-5.32448e-05
		67.2308	-0.000149641
		67.1089	-0.000253963
		66.9871	-0.000329826
		66.8653	-0.000365506
		66.7435	-0.000357994
		66.6217	-0.000310655
		66.4998	-0.000243503
		66.378	-0.000198423
		66.2562	-0.000219463
		66.1344	-0.000308468
		66.0126	-0.000401489
		65.8907	-0.000417591
		65.7689	-0.000347754
		65.6471	-0.000272857
		65.5253	-0.000267643
		65.4035	-0.000303608
		65.2817	-0.000283752
		65.1598	-0.000171583
		65.038	-4.67562e-05
		64.9162	-1.59983e-05
		64.7944	-9.38677e-05
		64.6726	-0.000192251
		64.5507	-0.00021425
		64.4289	-0.000142219
		64.3071	-4.43417e-05
		64.1853	-1.12661e-05
		64.0635	-8.03729e-05
		63.9417	-0.000206828
		63.8198	-0.000306388
		63.698	-0.000329375
		63.5762	-0.000291065
		63.4544	-0.000238528
		63.3326	-0.000209398
		63.2107	-0.000224477
		63.0889	-0.000288365
		62.9671	-0.00037416
		62.8453	-0.000427436
		62.7235	-0.000413679
		62.6016	-0.000355362
		62.4798	-0.000303813
		62.358	-0.000284719
		62.2362	-0.000287821
		62.1144	-0.000291885
		61.9926	-0.000275037
		61.8707	-0.000221379
		61.7489	-0.000152992
		61.6271	-0.000135446
		61.5053	-0.000201035
		61.3835	-0.000276945
		61.2616	-0.000253808
		61.1398	-0.00013443
		61.018	-4.59169e-05
		60.8962	-7.48575e-05
		60.7744	-0.000157374
		60.6525	-0.000183274
		60.5307	-0.00014896
		60.4089	-0.000130681
		60.2871	-0.000145226
		60.1653	-0.000133169
		60.0434	-7.67768e-05
		59.9216	-3.89355e-05
		59.7998	-5.6092e-05
		59.678	-7.48716e-05
		59.5562	-4.96235e-05
		59.4344	-4.09113e-05
		59.3125	-0.000139154
		59.1907	-0.000313859
		59.0689	-0.000416304
		58.9471	-0.000346645
		58.8253	-0.000167698
		58.7034	-2.81392e-05
		58.5816	-4.99574e-06
		58.4598	-5.20817e-05
		58.338	-8.70519e-05
		58.2162	-8.95869e-05
		58.0944	-9.73561e-05
		57.9725	-0.000128052
		57.8507	-0.000145105
		57.7289	-0.00011373
		57.6071	-5.74583e-05
		57.4853	-2.16133e-05
		57.3634	-3.3762e-07
		57.2416	4.37077e-05
		57.1198	8.60784e-05
		56.998	3.99033e-05
		56.8762	-0.000111671
		56.7544	-0.000245893
		56.6325	-0.000236428
		56.5107	-0.000123486
		56.3889	-6.00016e-05
		56.2671	-9.71164e-05
		56.1453	-0.000124861
[truncated: 1,278 more rows]

## Sheet: Fig 2a
		Experimental	Reversed AA stacking	AA stacking
	2θ / degree	Intensity	Intensity	Intensity		note： the data were normalized 0-100 and vertically moved in fig2a
	2	62.3461	20.353	0
	2.02	63.3102	20.353	0
	2.04	63.6561	20.353	0
	2.06	66.8944	20.353	0
	2.08	64.0124	20.353	0
	2.1	66.5381	20.353	0
	2.12	71.6942	20.353	0
	2.14	67.5022	20.353	0
	2.16	67.5861	20.353	0
	2.18	65.4062	20.353	0
	2.2	65.4901	20.353	0
	2.22	66.5381	20.353	0
	2.24	62.3461	20.353	0
	2.26	67.6804	20.353	0
	2.28	70.5624	20.353	0
	2.3	68.2882	20.353	0
	2.32	73.0042	20.353	0
	2.34	70.1222	20.353	0
	2.36	70.4681	20.353	0
	2.38	68.4664	20.353	0
	2.4	65.3224	20.353	0
	2.42	69.5144	20.353	0
	2.44	71.8724	20.353	0
	2.46	75.7081	20.353	0
	2.48	73.8741	20.353	0
	2.5	73.8741	20.353	0
	2.52	71.2541	20.353	0
	2.54	75.2784	20.353	0
	2.56	78.4224	20.353	0
	2.58	74.3981	20.353	0
	2.6	72.9204	20.353	0
	2.62	73.8741	20.353	0
	2.64	75.9701	20.353	0
	2.66	79.2922	20.353	0
	2.68	82.52	20.353	0
	2.7	76.8504	20.353	0
	2.72	79.6381	20.353	0
	2.74	79.8162	20.353	0
	2.76	80.8642	20.353	0
	2.78	84.7942	20.353	0
	2.8	82.1742	20.353	0
	2.82	84.4484	20.3534	0
	2.84	84.878	20.3791	0
	2.86	86.188	20.4149	0
	2.88	87.236	20.4246	0
	2.9	89.4263	20.4326	0
	2.92	90.38	20.442	0
	2.94	92.0464	20.4533	0.00374
	2.96	94.31	20.4668	0.03708
	2.98	96.406	20.4832	0.06369
	3	97.8103	20.5034	0.07113
	3.02	96.668	20.5288	0.07924
	3.04	103.48	20.5611	0.08882
	3.06	102.002	20.6031	0.10025
	3.08	105.576	20.6593	0.11403
	3.1	99.812	20.7366	0.13085
	3.12	104.79	20.8472	0.15168
	3.14	113.09	21.0128	0.17789
	3.16	107.242	21.2766	0.21152
	3.18	110.03	21.7337	0.25561
	3.2	112.304	22.7101	0.31501
	3.22	112.482	26.5682	0.39763
	3.24	108.196	43.1527	0.51727
	3.26	114.316	70.353	0.69954
	3.28	112.744	58.4628	0.99625
	3.3	114.578	32.8244	1.53017
	3.32	114.316	23.987	2.85028
	3.34	122.082	22.1312	8.90375
	3.36	117.02	21.4815	30.2879
	3.38	121.914	21.1344	50
	3.4	122.082	20.9249	28.0057
	3.42	113.09	20.7892	8.07053
	3.44	121.034	20.6965	2.69037
	3.46	117.806	20.6304	1.47659
	3.48	122.962	20.5816	0.96797
	3.5	115.102	20.5446	0.68269
	3.52	119.818	20.5159	0.50647
	3.54	113.352	20.4932	0.39031
	3.56	112.042	20.4749	0.30982
	3.58	110.208	20.46	0.25181
	3.6	114.316	20.4477	0.20865
	3.62	108.29	20.4373	0.17568
	3.64	104.622	20.4286	0.14993
	3.66	104.182	20.4212	0.12945
	3.68	105.754	20.4004	0.11289
	3.7	98.4182	20.3619	0.09931
	3.72	99.9902	20.353	0.08804
	3.74	98.3343	20.353	0.07858
	3.76	91.5224	20.353	0.07056
	3.78	98.8583	20.353	0.06319
	3.8	90.904	20.353	0.03392
	3.82	93.1782	20.353	0.00253
	3.84	92.1302	20.353	0
	3.86	87.1522	20.353	0
	3.88	86.974	20.353	0
	3.9	82.1742	20.353	0
	3.92	82.4362	20.353	0
	3.94	81.3044	20.353	0
	3.96	79.1141	20.353	0
	3.98	77.6364	20.353	0
	4	77.9822	20.353	0
	4.02	72.9204	20.353	0
	4.04	76.7561	20.353	0
	4.06	75.1002	20.353	0
	4.08	72.2182	20.353	0
	4.1	74.7544	20.353	0
	4.12	69.3362	20.353	0
	4.14	69.2524	20.353	0
	4.16	64.7984	20.353	0
	4.18	62.0002	20.353	0
	4.2	62.8701	20.353	0
	4.22	66.8001	20.353	0
	4.24	63.3102	20.353	0
	4.26	62.4404	20.353	0
	4.28	61.4762	20.353	0
	4.3	62.8701	20.353	0
	4.32	60.5121	20.353	0
	4.34	60.7741	20.353	0
	4.36	58.6781	20.353	0
	4.38	56.9384	20.353	0
	4.4	56.7602	20.353	0
	4.42	55.4502	20.353	0
	4.44	56.1524	20.353	0
	4.46	54.1403	20.353	0
	4.48	53.8783	20.353	0
	4.5	56.5821	20.353	0
	4.52	55.4502	20.353	0
	4.54	53.8783	20.353	0
	4.56	51.6984	20.353	0
	4.58	50.6504	20.353	0
	4.6	52.0442	20.353	0
	4.62	48.1143	20.353	0
	4.64	53.7001	20.353	0
	4.66	50.7343	20.353	0
	4.68	47.9361	20.353	0
	4.7	49.1623	20.353	0
	4.72	51.2582	20.353	0
	4.74	48.1981	20.353	0
	4.76	49.1623	20.353	0
	4.78	49.9483	20.353	0
	4.8	49.7701	20.353	0
	4.82	48.1143	20.353	0
	4.84	48.5544	20.353	0
	4.86	47.9361	20.353	0
	4.88	48.5544	20.353	0
	4.9	45.6724	20.353	0
	4.92	46.8043	20.353	0
	4.94	49.4243	20.353	0
	4.96	47.2444	20.353	0
	4.98	48.1143	20.353	0
	5	46.3641	20.353	0
	5.02	45.2323	20.353	0
	5.04	46.1021	20.353	0
	5.06	45.4943	20.353	0
	5.08	44.2681	20.353	0
	5.1	46.2803	20.353	0
	5.12	44.7083	20.353	0
	5.14	45.8401	20.353	0
	5.16	45.2323	20.353	0
	5.18	42.5284	20.353	0
	5.2	44.0061	20.353	0
	5.22	43.8384	20.3536	0
	5.24	44.5301	20.356	0
	5.26	43.5764	20.3577	0
	5.28	42.6961	20.3583	0
	5.3	44.9703	20.3589	0
	5.32	46.4584	20.3596	0
	5.34	45.0541	20.3605	0
	5.36	45.7563	20.3615	0
	5.38	47.8523	20.3628	0
	5.4	45.1484	20.3644	0
	5.42	44.3624	20.3664	0.000712387
	5.44	46.9824	20.3689	0.00316
	5.46	47.2444	20.3722	0.00463
	5.48	41.7424	20.3768	0.00518
	5.5	47.5064	20.3831	0.00578
	5.52	44.2681	20.3923	0.00648
	5.54	44.0061	20.4065	0.00733
	5.56	45.6724	20.4298	0.00836
	5.58	47.0663	20.473	0.00961
	5.6	45.6724	20.5923	0.01117
	5.62	45.4943	21.1528	0.01314
	5.64	45.6724	22.8273	0.01568
	5.66	45.8401	23.8185	0.01904
	5.68	46.2803	22.2146	0.02359
	5.7	46.8043	20.9057	0.02999
	5.72	44.9703	20.5424	0.03937
	5.74	46.0183	20.4573	0.05388
	5.76	45.8401	20.4217	0.07803
	5.78	46.1964	20.4017	0.12384
	5.8	44.7921	20.3892	0.26174
	5.82	44.4463	20.381	0.90976
	5.84	42.9581	20.3753	2.62587
	5.86	45.4943	20.3712	3.2512
	5.88	42.0044	20.3681	1.59827
	5.9	45.4943	20.3657	0.46486
	5.92	45.3161	20.3639	0.16848
	5.94	45.5781	20.3624	0.09576
	5.96	45.8401	20.3612	0.06371
	5.98	42.9581	20.3602	0.04541
	6	43.8384	20.3594	0.03396
	6.02	42.5284	20.3588	0.02634
	6.04	43.2201	20.3582	0.02101
	6.06	43.7441	20.3575	0.01715
	6.08	44.2681	20.3551	0.01426
	6.1	41.2184	20.3539	0.01204
	6.12	42.2664	20.3553	0.0103
	6.14	43.6603	20.3563	0.00892
	6.16	43.1363	20.3566	0.00779
	6.18	40.9564	20.3571	0.00686
	6.2	40.5163	20.3575	0.00609
	6.22	41.3023	20.3581	0.00545
	6.24	43.5764	20.3589	0.0049
	6.26	40.7783	20.3597	0.00408
	6.28	40.3381	20.3608	0.00172
	6.3	39.7303	20.3622	0.000144765
	6.32	39.6464	20.364	0.000254517
	6.34	38.2421	20.3663	0.00209
	6.36	38.9443	20.3696	0.00387
	6.38	39.3844	20.3741	0.00453
	6.4	40.3381	20.3807	0.00505
	6.42	39.5521	20.3911	0.00566
	6.44	41.2184	20.4086	0.00638
	6.46	38.5984	20.4424	0.00725
	6.48	39.3844	20.5523	0.00831
	6.5	38.6823	21.0587	0.00963
	6.52	37.9801	22.2511	0.01128
	6.54	36.6701	22.4889	0.0134
	6.56	36.5024	21.368	0.01617
	6.58	38.5984	20.6507	0.01989
	6.6	38.2421	20.4638	0.02507
	6.62	37.7181	20.4167	0.03253
	6.64	36.6701	20.3956	0.04388
	6.66	35.0143	20.3835	0.06228
	6.68	36.1461	20.3759	0.09531
	6.7	36.3243	20.3708	0.17731
	6.72	35.7164	20.3672	0.54656
	6.74	37.2884	20.3647	1.80811
	6.76	36.2404	20.3627	3.01034
	6.78	34.4903	20.3612	2.00034
	6.8	34.9304	20.36	0.67269
	6.82	34.8361	20.3591	0.20834
	6.84	33.7881	20.3583	0.10313
	6.86	34.9304	20.3577	0.06597
	6.88	34.4064	20.3572	0.04603
	6.9	37.1103	20.3568	0.03389
	6.92	35.0981	20.3564	0.02598
	6.94	34.1444	20.3557	0.02054
	6.96	37.2884	20.3541	0.01664
	6.98	35.3601	20.3531	0.01375
	7	34.4903	20.353	0.01155
	7.02	35.0143	20.353	0.00984
	7.04	34.6684	20.353	0.00849
	7.06	37.6343	20.353	0.00739
	7.08	32.7401	20.353	0.00649
	7.1	33.6204	20.353	0.00575
	7.12	35.5383	20.353	0.00513
	7.14	35.4544	20.353	0.0046
	7.16	34.6684	20.353	0.0041
	7.18	33.0964	20.353	0.00237
	7.2	35.4544	20.353	0.000427223
	7.22	33.8824	20.353	0
	7.24	34.4064	20.353	0
	7.26	35.8841	20.353	0
	7.28	34.6684	20.353	0
	7.3	35.5383	20.353	0
	7.32	33.2641	20.353	0
	7.34	33.2641	20.353	0
	7.36	32.0485	20.353	0
	7.38	32.8344	20.353	0
	7.4	35.2763	20.353	0
	7.42	34.0501	20.353	0
	7.44	33.0021	20.353	0
	7.46	32.8344	20.353	0
	7.48	34.3121	20.353	0
	7.5	34.1444	20.353	0
	7.52	33.7881	20.353	0
	7.54	34.6684	20.353	0
	7.56	33.7043	20.353	0
	7.58	34.4064	20.353	0
	7.6	33.1803	20.353	0
	7.62	35.3601	20.353	0
	7.64	32.5724	20.353	0
	7.66	32.4781	20.353	0
	7.68	33.7043	20.353	0
	7.7	33.5261	20.353	0
	7.72	33.2641	20.353	0
	7.74	33.7043	20.353	0
	7.76	31.9541	20.353	0
	7.78	34.7523	20.353	0
	7.8	34.2283	20.353	0
	7.82	35.2763	20.353	0
	7.84	33.6204	20.353	0
	7.86	33.7043	20.353	0
	7.88	33.1803	20.353	0
	7.9	34.9304	20.353	0
	7.92	32.3943	20.353	0
	7.94	31.1681	20.353	0
	7.96	33.4423	20.353	0
	7.98	33.0021	20.353	0
	8	35.1924	20.353	0
	8.02	30.8223	20.353	0
	8.04	32.8344	20.353	0
	8.06	32.7401	20.353	0
	8.08	33.7043	20.353	0
	8.1	32.3943	20.353	0
	8.12	34.6684	20.353	0
	8.14	35.1924	20.353	0
	8.16	34.2283	20.353	0
	8.18	33.4423	20.353	0
	8.2	33.3584	20.3531	0
	8.22	30.6441	20.3533	0
	8.24	33.6204	20.3536	0
	8.26	33.7881	20.3537	0
	8.28	32.3943	20.3538	0
	8.3	33.7881	20.3539	0
	8.32	32.3943	20.354	0
	8.34	32.3943	20.3541	0
	8.36	32.5724	20.3542	0
	8.38	34.6684	20.3544	0
	8.4	34.6684	20.3547	0
	8.42	31.0843	20.355	0
	8.44	32.3943	20.3553	0
	8.46	32.4781	20.3559	0
	8.48	33.1803	20.3566	0
	8.5	31.9541	20.3576	9.22054e-05
	8.52	31.2625	20.3591	0.00205
	8.54	32.1323	20.3616	0.00468
	8.56	34.0501	20.3659	0.00606
	8.58	34.0501	20.3757	0.00675
	8.6	32.6563	20.4175	0.00755
	8.62	33.2641	20.573	0.00849
	8.64	33.6204	20.7679	0.00963
	8.66	32.6563	20.6884	0.01101
	8.68	33.7881	20.4943	0.0127
	8.7	31.6083	20.3959	0.01483
	8.72	33.3584	20.371	0.01753
	8.74	33.2641	20.3639	0.02104
	8.76	34.2283	20.3605	0.02571
	8.78	33.4423	20.3584	0.03213
	8.8	31.6921	20.3571	0.04129
	8.82	33.8824	20.3563	0.05497
	8.84	35.0143	20.3556	0.07669
	8.86	32.4781	20.3552	0.11429
	8.88	34.3121	20.3548	0.19631
	8.9	34.0501	20.3546	0.52591
	8.92	33.0021	20.3544	1.83138
	8.94	33.3584	20.3542	3.77235
	8.96	34.1444	20.354	3.31501
	8.98	34.7523	20.3539	1.5306
	9	33.0964	20.3538	0.47172
	9.02	32.6563	20.3538	0.18359
	9.04	34.4903	20.3537	0.10759
	9.06	33.6204	20.3535	0.07279
	9.08	33.1803	20.3532	0.05254
	9.1	32.8344	20.3531	0.03968
	9.12	35.6221	20.353	0.03101
	9.14	32.0485	20.353	0.0249
	9.16	33.2641	20.353	0.02043
	9.18	33.4423	20.353	0.01706
	9.2	32.9183	20.353	0.01446
	9.22	35.3601	20.353	0.01242
	9.24	34.2283	20.353	0.01077
	9.26	32.8344	20.353	0.00944
	9.28	33.7881	20.353	0.00834
	9.3	33.8824	20.353	0.00742
	9.32	33.0964	20.353	0.00664
	9.34	32.4781	20.353	0.00598
	9.36	33.9663	20.3531	0.00423
	9.38	33.4423	20.3532	0.00147
	9.4	34.9304	20.3534	0.000171744
	9.42	33.0964	20.3534	0
	9.44	33.1803	20.3535	0
	9.46	33.3584	20.3535	0
	9.48	33.4423	20.3536	0
	9.5	33.1803	20.3537	0
	9.52	32.9183	20.3538	0
	9.54	31.9541	20.3539	0
	9.56	32.8344	20.354	0
	9.58	33.6204	20.3542	0
	9.6	34.6684	20.3544	0
	9.62	33.3584	20.3548	0
	9.64	34.4903	20.3552	0
	9.66	32.5724	20.3558	0
	9.68	33.7881	20.3568	0
	9.7	32.6563	20.3583	9.08328e-06
	9.72	33.9663	20.3609	0.000156924
	9.74	34.2283	20.367	0.00033571
	9.76	32.8344	20.3935	0.000444039
	9.78	33.3584	20.4887	0.000497805
	9.8	33.0021	20.5984	0.00055636
	9.82	33.3584	20.5523	0.000625883
	9.84	33.0021	20.4444	0.000709295
	9.86	32.3943	20.3817	0.000810553
	9.88	34.5741	20.3644	0.000935134
	9.9	34.4064	20.3598	0.00109
	9.92	31.8703	20.3576	0.00129
	9.94	34.6684	20.3564	0.00155
	9.96	35.8841	20.3556	0.00189
	9.98	33.8824	20.355	0.00236
	10	33.0021	20.3546	0.00303
	10.02	33.2641	20.3544	0.00403
	10.04	34.7523	20.3541	0.00561
	10.06	34.9304	20.354	0.00834
	10.08	32.1323	20.3539	0.01431
	10.1	33.4423	20.3537	0.0383
	10.12	34.2283	20.3537	0.13239
	10.14	33.1803	20.3536	0.26975
	10.16	32.5724	20.3535	0.24048
	10.18	34.4064	20.3535	0.12393
	10.2	34.0501	20.3534	0.04031
	10.22	33.7881	20.3533	0.01471
	10.24	32.8344	20.3531	0.00828
	10.26	32.3943	20.3531	0.00555
	10.28	34.1444	20.353	0.00398
	10.3	33.1803	20.353	0.003
	10.32	33.7043	20.353	0.00234
	10.34	33.1803	20.353	0.00187
	10.36	32.0485	20.353	0.00153
	10.38	33.5261	20.353	0.00128
	10.4	33.7043	20.353	0.00108
	10.42	31.7864	20.353	0.000928912
	10.44	34.7523	20.353	0.000805484
	10.46	34.5741	20.353	0.000705112
	10.48	34.4064	20.353	0.000622394
	10.5	33.9663	20.353	0.00055342
	10.52	31.0005	20.353	0.000495306
	10.54	32.4781	20.353	0.000445886
	10.56	32.3104	20.353	0.000322377
	10.58	32.8344	20.353	0.000128391
	10.6	33.3584	20.353	2.50049e-05
	10.62	33.9663	20.353	0
	10.64	32.0485	20.353	0
	10.66	32.7401	20.353	0
	10.68	31.9541	20.353	0
	10.7	34.4903	20.353	0
	10.72	32.8344	20.353	0
	10.74	35.1924	20.353	0
	10.76	31.6083	20.353	0
	10.78	31.5245	20.353	0
	10.8	32.2161	20.353	0
	10.82	33.4423	20.353	0
	10.84	33.0021	20.353	0
	10.86	33.0964	20.353	0
	10.88	32.9183	20.353	0
	10.9	33.7881	20.3531	0
	10.92	32.3104	20.3531	0
	10.94	32.5724	20.3531	0
	10.96	32.5724	20.3531	0
	10.98	32.0485	20.3531	0
	11	31.9541	20.3531	0
	11.02	34.4064	20.3531	0
	11.04	32.9183	20.3531	0
	11.06	31.8703	20.3531	0
	11.08	32.6563	20.3531	0
	11.1	31.6083	20.3531	0
	11.12	32.1323	20.3531	0
	11.14	32.1323	20.3531	0
	11.16	32.4781	20.3531	0
	11.18	33.3584	20.3531	0
	11.2	31.6921	20.3531	0
	11.22	31.4301	20.3532	0
	11.24	31.4301	20.3532	0
	11.26	32.3104	20.3534	0
	11.28	32.8344	20.354	1.42801e-10
	11.3	32.3943	20.3562	6.37142e-10
	11.32	32.9183	20.3587	1.03995e-09
	11.34	32.2161	20.3577	1.3282e-09
	11.36	32.3943	20.3557	1.4791e-09
	11.38	33.0021	20.3541	1.65572e-09
	11.4	33.0021	20.3537	1.86597e-09
	11.42	33.9663	20.3536	2.11896e-09
	11.44	32.4781	20.3536	2.42712e-09
	11.46	32.7401	20.3536	2.80773e-09
	11.48	33.0964	20.3537	3.28539e-09
	11.5	32.7401	20.3537	3.89613e-09
	11.52	32.8344	20.3538	4.69434e-09
	11.54	32.9183	20.3539	5.7653e-09
	11.56	32.9183	20.3541	7.24877e-09
	11.58	33.0021	20.3543	9.38662e-09
	11.6	33.4423	20.3545	1.26266e-08
	11.62	33.5261	20.3549	1.78732e-08
	11.64	32.3943	20.3554	2.7316e-08
	11.66	32.0485	20.3561	5.16183e-08
	11.68	31.0843	20.3573	1.61276e-07
	11.7	33.4423	20.3594	5.0252e-07
	11.72	33.7043	20.3637	7.69229e-07
	11.74	32.2161	20.3807	5.94897e-07
	11.76	33.3584	20.4486	0.000202276
	11.78	33.7043	20.5535	0.000862948
	11.8	32.2161	20.5374	0.00138
	11.82	31.0005	20.466	0.00178
	11.84	33.6204	20.3947	0.00199
	11.86	33.1803	20.367	0.00222
	11.88	32.3943	20.3602	0.00251
	11.9	32.3943	20.3577	0.00285
	11.92	33.0021	20.3564	0.00326
	11.94	31.6921	20.3555	0.00377
	11.96	32.6563	20.355	0.00441
	11.98	33.7043	20.3546	0.00523
	12	33.9663	20.3543	0.0063
	12.02	33.7881	20.3541	0.00773
	12.04	32.3943	20.3539	0.00971
	12.06	33.7881	20.3538	0.01257
	12.08	32.0485	20.3537	0.0169
	12.1	32.9183	20.3536	0.0239
	12.12	32.4781	20.3535	0.0365
	12.14	33.4423	20.3535	0.06884
	12.16	35.2763	20.3534	0.21458
	12.18	32.0485	20.3534	0.66796
	12.2	34.2283	20.3533	1.02097
	12.22	31.1681	20.3532	0.79431
	12.24	33.0021	20.3531	0.4224
	12.26	33.2641	20.353	0.14223
	12.28	33.2641	20.353	0.05287
	12.3	33.2641	20.353	0.03013
	12.32	36.1461	20.353	0.02037
	12.34	33.2641	20.353	0.01473
	12.36	33.2641	20.353	0.01114
	12.38	31.1681	20.353	0.00873
	12.4	31.9541	20.353	0.00702
	12.42	34.8361	20.353	0.00577
	12.44	32.9183	20.353	0.00482
	12.46	33.1803	20.353	0.00409
	12.48	33.5261	20.353	0.00352
	12.5	32.9183	20.353	0.00306
	12.52	33.7043	20.353	0.00268
	12.54	33.2641	20.353	0.00237
	12.56	33.0964	20.353	0.00211
	12.58	33.0964	20.353	0.00189
	12.6	33.6204	20.353	0.0017
	12.62	33.4423	20.353	0.00111
	12.64	32.9183	20.3531	0.000455657
	12.66	34.0501	20.3531	0.000112618
	12.68	32.6563	20.3531	0
	12.7	34.3121	20.3532	0
	12.72	34.4903	20.3532	0
	12.74	32.1323	20.3532	0
	12.76	33.7043	20.3532	0
	12.78	31.2625	20.3533	0
	12.8	33.7881	20.3533	0
	12.82	34.5741	20.3533	0
	12.84	32.3943	20.3534	0
	12.86	34.5741	20.3534	0
	12.88	34.5741	20.3535	0
	12.9	31.6083	20.3536	0
	12.92	31.9541	20.3538	0
	12.94	35.0143	20.354	0
	12.96	32.9183	20.3543	0
	12.98	33.7881	20.3548	0
	13	34.4064	20.3558	0
	13.02	33.3584	20.358	0
	13.04	33.3584	20.368	0
	13.06	32.5724	20.4008	0
	13.08	33.2641	20.4301	0
	13.1	33.7043	20.4144	2.99375e-05
	13.12	33.6204	20.39	0.00010956
	13.14	34.4064	20.3665	0.000165608
	13.16	33.7881	20.3577	0.00021648
	13.18	33.9663	20.3555	0.000242413
	13.2	33.7881	20.3547	0.00027125
	13.22	33.8824	20.3542	0.000305558
	13.24	35.8003	20.3539	0.000346816
	13.26	34.9304	20.3538	0.000397035
	13.28	34.5741	20.3536	0.000459013
	13.3	31.9541	20.3535	0.000536731
	13.32	32.8344	20.3534	0.000636008
	13.34	34.4903	20.3534	0.000765624
	13.36	33.5261	20.3533	0.000939325
	13.38	34.8361	20.3533	0.00118
	13.4	32.9183	20.3533	0.00153
	13.42	31.9541	20.3532	0.00205
	13.44	32.3943	20.3532	0.00289
	13.46	33.5261	20.3532	0.00441
	13.48	32.3104	20.3532	0.00833
	13.5	34.1444	20.3531	0.02599
	13.52	32.1323	20.3531	0.08019
	13.54	35.0143	20.3531	0.12038
	13.56	35.5383	20.353	0.09346
	13.58	33.7043	20.353	0.0569
	13.6	34.5741	20.353	0.02074
	13.62	34.2283	20.353	0.00722
	13.64	34.9304	20.353	0.00388
	13.66	33.6204	20.353	0.00258
	13.68	34.5741	20.353	0.00186
	13.7	34.9304	20.353	0.0014
	13.72	33.4423	20.353	0.00109
	13.74	32.6563	20.353	0.000875577
	13.76	34.9304	20.353	0.000718146
	13.78	32.5724	20.353	0.000599718
	13.8	34.4903	20.353	0.000508381
	13.82	32.3104	20.3531	0.000436451
	13.84	36.3243	20.3531	0.00037879
	13.86	33.3584	20.3531	0.000331854
	13.88	33.0021	20.3531	0.000293139
	13.9	35.6221	20.3531	0.000260828
	13.92	36.5863	20.3531	0.000233583
	13.94	36.5024	20.3531	0.000210397
	13.96	35.0981	20.3532	0.000143459
	13.98	35.2763	20.3532	6.51951e-05
	14	33.8824	20.3532	2.34318e-05
	14.02	35.4544	20.3532	0
	14.04	34.0501	20.3533	0
	14.06	34.6684	20.3533	0
	14.08	34.2283	20.3534	0
	14.1	33.2641	20.3534	0
	14.12	34.2283	20.3535	0
	14.14	35.1924	20.3537	0
	14.16	36.7644	20.354	0
	14.18	35.5383	20.3545	0
	14.2	34.6684	20.3558	0
	14.22	36.2404	20.3614	0
	14.24	34.8361	20.3789	0
	14.26	35.0981	20.3924	0
	14.28	34.7523	20.3835	0
	14.3	35.8841	20.3731	0
	14.32	37.2884	20.3609	1.46352e-05
	14.34	34.6684	20.3557	4.9817e-05
	14.36	34.4064	20.3544	7.18617e-05
	14.38	35.2763	20.3539	9.54422e-05
	14.4	36.5863	20.3537	0.000107782
	14.42	35.8003	20.3535	0.000120543
	14.44	35.6221	20.3534	0.000135713
	14.46	34.5741	20.3533	0.000153941
	14.48	36.5863	20.3533	0.000176108
	14.5	35.9784	20.3532	0.000203437
	14.52	36.5863	20.3532	0.000237666
	14.54	36.1461	20.3532	0.000281331
	14.56	35.0143	20.3533	0.000338252
	14.58	34.3121	20.3535	0.000414393
	14.6	36.4081	20.3536	0.000519496
	14.62	34.1444	20.3538	0.000670341
	14.64	35.1924	20.3538	0.00089783
	14.66	34.4064	20.3539	0.00126
	14.68	36.3243	20.354	0.00192
	14.7	35.8841	20.3541	0.00357
	14.72	36.5024	20.3542	0.01093
	14.74	36.5863	20.3544	0.03411
	14.76	36.8483	20.3546	0.05242
	14.78	37.1103	20.3549	0.0404
	14.8	37.1103	20.3553	0.028
	14.82	36.4081	20.3558	0.01143
	14.84	34.5741	20.3565	0.00379
	14.86	34.1444	20.3575	0.00187
	14.88	36.6701	20.3591	0.00122
	14.9	34.4064	20.3617	0.000866566
	14.92	35.7164	20.3665	0.000648612
	14.94	34.1444	20.3808	0.000503914
	14.96	36.1461	20.4455	0.000402895
	14.98	38.1583	20.6092	0.000329552
	15	37.7181	20.6679	0.000274602
	15.02	35.5383	20.588	0.000232362
	15.04	38.0744	20.5042	0.000199186
	15.06	36.0623	20.4094	0.000172651
	15.08	34.7523	20.3727	0.000219292
	15.1	38.1583	20.3636	0.000376607
	15.12	36.2404	20.3602	0.000463991
	15.14	36.6701	20.3589	0.000571413
	15.16	35.3601	20.3581	0.000627636
	15.18	39.0281	20.3577	0.000664372
	15.2	38.9443	20.3574	0.000702551
	15.22	37.8963	20.3572	0.000774071
	15.24	38.3364	20.3572	0.000867454
	15.26	38.7661	20.3572	0.001
	15.28	37.7181	20.3574	0.00117
	15.3	38.5984	20.3578	0.00138
	15.32	37.8963	20.3582	0.00166
	15.34	35.4544	20.3589	0.00202
	15.36	37.0264	20.3598	0.00253
	15.38	36.6701	20.361	0.00325
	15.4	37.7181	20.3627	0.00434
	15.42	39.6464	20.3651	0.00608
	15.44	37.4561	20.3686	0.00914
	15.46	37.4561	20.3745	0.01652
	15.48	38.9443	20.3846	0.04869
	15.5	38.6823	20.4069	0.15628
	15.52	38.7661	20.4966	0.2578
	15.54	39.3844	20.8388	0.19989
	15.56	38.7661	21.3033	0.14969
	15.58	39.5521	21.1523	0.06873
	15.6	39.3844	20.9614	0.02252
	15.62	38.7661	20.6687	0.01015
	15.64	37.5504	20.4582	0.00643
	15.66	38.4203	20.3961	0.00453
	15.68	36.9321	20.3792	0.00337
	15.7	40.2543	20.3712	0.0026
	15.72	39.4683	20.3664	0.00207
	15.74	38.5041	20.3633	0.00169
	15.76	37.5504	20.3612	0.0014
	15.78	37.5504	20.3597	0.00119
	15.8	38.3364	20.3585	0.00102
	15.82	39.2063	20.3577	0.0008786
	15.84	39.2901	20.357	0.000767943
	15.86	38.1583	20.3564	0.00067698
	15.88	39.3844	20.356	0.000601295
	15.9	39.5521	20.3557	0.000537643
	15.92	40.7783	20.3554	0.0004836
	15.94	39.9923	20.3553	0.000375883
	15.96	39.2901	20.3552	0.000187302
	15.98	38.0744	20.355	0.000100492
	16	38.7661	20.3543	1.55183e-05
	16.02	39.9084	20.354	0
	16.04	38.0744	20.3537	0
	16.06	37.7181	20.3537	0
	16.08	38.5984	20.3538	0
	16.1	39.7303	20.3539	0
	16.12	38.4203	20.354	0
	16.14	37.1941	20.3542	0
	16.16	36.8483	20.3544	0
	16.18	39.9084	20.3547	0
	16.2	40.2543	20.355	0
	16.22	39.1224	20.3556	0
	16.24	37.8124	20.3564	0
	16.26	38.2421	20.3576	0
	16.28	38.5984	20.3597	0
	16.3	39.2901	20.3639	0
	16.32	37.4561	20.3788	0
	16.34	40.2543	20.4419	0
	16.36	37.7181	20.5563	0
	16.38	38.9443	20.5456	0
	16.4	37.9801	20.4984	0
	16.42	38.9443	20.4469	0
	16.44	37.6343	20.3873	0
	16.46	37.0264	20.3653	0
	16.48	37.1941	20.3599	0
	16.5	38.6823	20.3577	2.58317e-05
	16.52	40.4324	20.3564	0.000100252
	16.54	38.6823	20.3556	0.000138988
	16.56	38.7661	20.355	0.000189763
	16.58	38.3364	20.3547	0.000223937
	16.6	37.3723	20.3544	0.000249957
	16.62	37.2884	20.3542	0.000280797
	16.64	37.5504	20.3541	0.000317726
	16.66	37.0264	20.3539	0.000362464
	16.68	37.8124	20.3538	0.000417381
	16.7	38.5041	20.3537	0.000485821
	16.72	37.7181	20.3537	0.000572629
	16.74	36.5863	20.3536	0.000685028
	16.76	36.9321	20.3536	0.000834185
	16.78	37.4561	20.3536	0.00104
	16.8	37.1103	20.3534	0.00133
	16.82	40.4324	20.3533	0.00176
	16.84	37.0264	20.3533	0.00243
	16.86	35.3601	20.3533	0.0036
	16.88	35.5383	20.3534	0.0062
	16.9	37.2884	20.3535	0.01679
	16.92	38.4203	20.3537	0.05619
	16.94	37.7181	20.3541	0.10642
	16.96	36.7644	20.3552	0.08552
	16.98	38.1583	20.3599	0.06753
	17	37.0264	20.3724	0.04039
	17.02	38.9443	20.3774	0.01407
	17.04	38.5041	20.3705	0.00534
	17.06	38.5041	20.3669	0.00311
	17.08	37.7181	20.3594	0.00214
	17.1	37.3723	20.3554	0.00156
	17.12	35.4544	20.3543	0.0012
	17.14	37.9801	20.3541	0.000945598
	17.16	38.5984	20.354	0.000766948
	17.18	36.5863	20.354	0.000643791
	17.2	36.2404	20.354	0.000551095
	17.22	36.3243	20.3541	0.000478385
	17.24	41.0403	20.3543	0.00042313
	17.26	37.8963	20.3546	0.000376561
	17.28	39.0281	20.3558	0.000339527
	17.3	36.1461	20.3605	0.000310305
	17.32	36.2404	20.3696	0.000287598
	17.34	37.5504	20.3695	0.000270571
	17.36	39.0281	20.3658	0.000248279
	17.38	36.8483	20.3634	0.000179106
	17.4	39.3844	20.3591	0.000148801
	17.42	38.0744	20.358	0.000132558
	17.44	37.9801	20.3593	0.000135488
	17.46	36.6701	20.3635	0.000170773
	17.48	38.3364	20.3823	0.000221934
	17.5	37.4561	20.4469	0.000326291
	17.52	35.8003	20.5116	0.00049131
	17.54	36.5863	20.4717	0.000749636
	17.56	37.8124	20.4499	0.00151
	17.58	37.6343	20.4102	0.0048
	17.6	36.7644	20.3728	0.01272
	17.62	38.6823	20.3607	0.01481
	17.64	37.7181	20.3576	0.01054
	17.66	36.3243	20.3562	0.00866
	17.68	39.3844	20.3554	0.00412
	17.7	37.0264	20.3548	0.00155
	17.72	39.8141	20.3545	0.000912067
	17.74	37.9801	20.3542	0.00076439
	17.76	37.1103	20.354	0.000740176
	17.78	38.0744	20.3538	0.00079054
	17.8	38.2421	20.3537	0.000914725
	17.82	37.2884	20.3536	0.00114
	17.84	35.1924	20.3536	0.00152
	17.86	37.2884	20.3535	0.00223
	17.88	37.9801	20.3535	0.00404
	17.9	38.1583	20.3534	0.01207
	17.92	37.9801	20.3534	0.0373
	17.94	38.3364	20.3533	0.05721
	17.96	36.8483	20.3532	0.04094
	17.98	36.9321	20.3532	0.03437
	18	36.3243	20.3531	0.01987
	18.02	36.6701	20.3531	0.00682
	18.04	37.5504	20.3531	0.00269
	18.06	38.2421	20.3531	0.0016
	18.08	39.5521	20.3532	0.00111
	18.1	37.2884	20.3532	0.000814931
	18.12	36.1461	20.3532	0.000625072
	18.14	36.8483	20.3533	0.000495704
	18.16	35.4544	20.3534	0.000402938
	18.18	39.2901	20.3538	0.000334101
	18.2	38.5984	20.3551	0.000281585
	18.22	37.1103	20.3597	0.000240592
	18.24	35.0981	20.3644	0.000207971
	18.26	39.6464	20.3614	0.000181581
	18.28	39.3844	20.3599	0.000159926
	18.3	37.1941	20.3575	0.000141935
	18.32	40.0761	20.3547	0.000126824
	18.34	36.8483	20.3536	0.000114009
	18.36	37.8124	20.3534	9.41078e-05
	18.38	38.1583	20.3533	5.03866e-05
	18.4	39.2063	20.3532	3.09282e-05
	18.42	38.2421	20.3532	1.21494e-05
	18.44	37.9801	20.3531	1.86344e-06
	18.46	36.8483	20.3531	5.39312e-06
	18.48	38.2421	20.3531	6.8155e-06
	18.5	38.0744	20.3531	9.26971e-06
	18.52	37.2884	20.3531	1.10636e-05
	18.54	37.8963	20.3531	1.23439e-05
	18.56	39.2063	20.3531	1.38604e-05
	18.58	37.9801	20.3531	1.56753e-05
	18.6	36.6701	20.3531	1.78723e-05
	18.62	38.4203	20.3531	2.05673e-05
	18.64	38.3364	20.3531	2.3923e-05
	18.66	38.2421	20.3531	2.81754e-05
	18.68	38.1583	20.3531	3.36758e-05
	18.7	37.4561	20.3531	4.09666e-05
	18.72	38.5041	20.3531	5.09207e-05
	18.74	38.9443	20.353	6.50169e-05
	18.76	37.3723	20.353	8.59216e-05
	18.78	36.4081	20.353	0.000118842
	18.8	37.6343	20.353	0.000175451
	18.82	38.0744	20.353	0.000301354
	18.84	39.1224	20.353	0.000813354
	18.86	39.9923	20.353	0.0027
	18.88	39.6464	20.353	0.00512
	18.9	39.4683	20.353	0.00397
	18.92	37.9801	20.353	0.00312
	18.94	37.8963	20.353	0.00252
	18.96	42.0883	20.353	0.00133
	18.98	37.1103	20.353	0.000807176
	19	38.7661	20.353	0.000829452
	19.02	37.2884	20.353	0.00089805
	19.04	39.7303	20.353	0.000957878
	19.06	41.0403	20.353	0.00105
	19.08	40.0761	20.353	0.00116
	19.1	37.7181	20.353	0.00131
	19.12	38.1583	20.353	0.00149
	19.14	38.9443	20.353	0.00173
	19.16	40.2543	20.353	0.00203
	19.18	40.9564	20.353	0.00241
	19.2	37.6343	20.3531	0.00293
	19.22	39.9084	20.3531	0.00364
	19.24	37.4561	20.3531	0.00485
	19.26	41.0403	20.3532	0.00657
	19.28	39.2901	20.3533	0.00902
	19.3	37.8963	20.3533	0.01329
	19.32	40.2543	20.3533	0.02268
	19.34	41.9101	20.3533	0.06115
	19.36	38.3364	20.3533	0.19889
	19.38	37.8963	20.3533	0.3625
	19.4	41.2184	20.3534	0.27264
	19.42	39.2063	20.3534	0.21649
	19.44	38.2421	20.3535	0.1705
	19.46	38.8604	20.3536	0.06985
	19.48	38.7661	20.3537	0.0256
	19.5	38.0744	20.3539	0.01504
	19.52	40.9564	20.3541	0.01182
	19.54	39.2901	20.3544	0.01069
	19.56	42.2664	20.3548	0.0109
	19.58	40.4324	20.3556	0.01253
	19.6	40.8621	20.3571	0.01639
	19.62	39.8141	20.362	0.02689
	19.64	40.1704	20.3831	0.07407
	19.66	39.1224	20.4269	0.2294
	19.68	39.1224	20.4281	0.37206
	19.7	40.1704	20.4037	0.26067
	19.72	41.0403	20.4002	0.21787
	19.74	39.3844	20.378	0.16356
	19.76	38.5041	20.3617	0.06365
	19.78	41.0403	20.3573	0.02263
	19.8	39.2063	20.3573	0.01241
	19.82	39.2063	20.3611	0.00851
	19.84	40.9564	20.3648	0.00635
	19.86	39.2063	20.3615	0.00498
	19.88	40.7783	20.3602	0.00409
	19.9	44.6244	20.3592	0.00352
	19.92	40.6944	20.3584	0.00313
	19.94	39.0281	20.3601	0.00288
	19.96	40.6001	20.3585	0.00272
	19.98	41.6481	20.3571	0.00265
	20	40.9564	20.3566	0.00266
	20.02	39.6464	20.3548	0.00274
	20.04	40.1704	20.3538	0.0029
	20.06	40.4324	20.3536	0.00317
	20.08	41.6481	20.3535	0.00358
	20.1	42.0883	20.3534	0.00417
	20.12	41.1241	20.3533	0.00487
	20.14	42.6123	20.3533	0.00609
	20.16	39.2901	20.3533	0.00825
	20.18	40.6001	20.3532	0.01195
	20.2	41.5643	20.3532	0.02069
	20.22	40.9564	20.3533	0.05672
	20.24	41.4804	20.3533	0.18371
	20.26	40.2543	20.3533	0.33183
	20.28	39.1224	20.3533	0.24485
	20.3	43.2201	20.3534	0.19183
	20.32	40.5163	20.3535	0.16896
	20.34	41.6481	20.3536	0.08697
	20.36	39.4683	20.3538	0.05508
	20.38	42.6123	20.354	0.03641
	20.4	41.9101	20.3545	0.02655
	20.42	43.9223	20.3555	0.02306
	20.44	40.5163	20.36	0.01337
	20.46	41.1241	20.3755	0.00812
	20.48	40.2543	20.3927	0.00715
	20.5	42.5284	20.3816	0.00895
	20.52	40.5163	20.3755	0.01792
	20.54	39.6464	20.3726	0.03406
	20.56	41.3023	20.3615	0.03269
	20.58	42.6123	20.3559	0.02832
	20.6	41.9101	20.3544	0.04155
	20.62	39.6464	20.354	0.09057
	20.64	42.6961	20.3537	0.18625
	20.66	40.5163	20.3535	0.16709
	20.68	40.0761	20.3534	0.1125
	20.7	40.3381	20.3534	0.11
	20.72	39.6464	20.3533	0.05924
	20.74	41.2184	20.3533	0.02017
	20.76	41.2184	20.3532	0.00862
	20.78	42.8743	20.3532	0.00543
	20.8	42.8743	20.3532	0.00388
	20.82	42.2664	20.3532	0.00294
	20.84	40.8621	20.3532	0.00233
	20.86	42.8743	20.3531	0.0019
	20.88	44.8864	20.3531	0.0016
	20.9	41.2184	20.3531	0.00138
	20.92	44.7083	20.3531	0.00124
	20.94	41.8263	20.3531	0.00147
	20.96	42.0883	20.3531	0.0017
	20.98	41.3023	20.3531	0.00176
	21	44.8864	20.353	0.002
	21.02	42.3503	20.353	0.0022
	21.04	42.0883	20.353	0.00239
	21.06	41.3023	20.353	0.00266
	21.08	39.2901	20.353	0.00299
	21.1	43.7441	20.353	0.00343
	21.12	41.1241	20.353	0.00427
	21.14	41.7424	20.353	0.00583
	21.16	41.4804	20.353	0.01115
	21.18	41.8263	20.353	0.03025
	21.2	42.3503	20.353	0.05744
	21.22	44.3624	20.3531	0.04755
	21.24	44.4463	20.3531	0.03685
	21.26	42.8743	20.3532	0.03909
	21.28	42.9581	20.3532	0.02863
	21.3	43.3144	20.3532	0.02532
	21.32	44.7921	20.3532	0.03817
	21.34	42.1721	20.3533	0.10323
	21.36	41.9101	20.3533	0.32722
	21.38	42.2664	20.3533	0.56672
	21.4	42.4341	20.3534	0.39898
	21.42	41.3861	20.3534	0.30683
	21.44	41.6481	20.3535	0.29158
	21.46	43.3983	20.3536	0.13576
	21.48	44.0061	20.3538	0.04516
	21.5	42.7904	20.3541	0.0211
	21.52	43.1363	20.3545	0.0137
	21.54	42.7904	20.3546	0.00984
	21.56	42.9581	20.3549	0.00744
	21.58	45.7563	20.3556	0.00583
	21.6	43.1363	20.3567	0.0047
	21.62	41.0403	20.3604	0.00388
	21.64	43.2201	20.3768	0.00324
	21.66	42.4341	20.4182	0.00273
	21.68	42.0883	20.4328	0.00235
	21.7	43.7441	20.4021	0.00204
	21.72	42.3503	20.3995	0.00178
	21.74	43.1363	20.3892	0.00159
	21.76	42.1721	20.3671	0.00143
	21.78	42.6961	20.358	0.0013
	21.8	45.4104	20.3557	0.0012
	21.82	44.4463	20.3548	0.00088998
	21.84	42.4341	20.3544	0.000599703
	21.86	42.2664	20.354	0.000673944
	21.88	41.9101	20.3538	0.00104
	21.9	44.1004	20.3537	0.00272
	21.92	43.4821	20.3536	0.00446
	21.94	45.0541	20.3535	0.0031
	21.96	43.2201	20.3534	0.00246
	21.98	42.4341	20.3534	0.00244
	22	44.0061	20.3533	0.0013
	22.02	44.0061	20.3533	0.000623558
	22.04	43.8384	20.3533	0.000476435
	22.06	41.7424	20.3533	0.000475534
	22.08	44.3624	20.3533	0.000519584
	22.1	45.2323	20.3532	0.000599387
	22.12	42.9581	20.3532	0.000722002
	22.14	44.5301	20.3532	0.00090589
	22.16	44.6244	20.3532	0.00119
	22.18	42.2664	20.3531	0.00164
	22.2	41.9101	20.3531	0.00246
	22.22	44.2681	20.3532	0.00455
	22.24	42.9581	20.3532	0.01366
	22.26	42.9581	20.3532	0.04156
	22.28	42.1721	20.3533	0.06338
	22.3	41.3023	20.3533	0.041
	22.32	43.3983	20.3534	0.03354
	22.34	41.3861	20.3536	0.03274
	22.36	41.9101	20.3542	0.01558
	22.38	43.1363	20.3567	0.00568
	22.4	43.6603	20.3635	0.00312
	22.42	45.4104	20.3673	0.00242
	22.44	43.6603	20.3618	0.00213
	22.46	44.5301	20.3608	0.00203
	22.48	42.6123	20.3602	0.00207
	22.5	43.2201	20.3562	0.00224
	22.52	43.3983	20.3541	0.00265
	22.54	42.9581	20.3536	0.00317
	22.56	43.1363	20.3534	0.00385
	22.58	44.6244	20.3534	0.00492
	22.6	41.1241	20.3533	0.00653
	22.62	41.7424	20.3533	0.00921
	22.64	43.3144	20.3533	0.01482
	22.66	46.3641	20.3533	0.03588
	22.68	43.8384	20.3534	0.11773
	22.7	43.4821	20.3537	0.24829
	22.72	44.6244	20.3549	0.20821
	22.74	42.3503	20.3574	0.13212
	22.76	45.4943	20.3575	0.14508
	22.78	44.7083	20.3558	0.09484
	22.8	41.9101	20.3559	0.03528
	22.82	44.4463	20.3553	0.01536
	22.84	41.1241	20.3541	0.01104
	22.86	45.5781	20.3537	0.01024
	22.88	44.9703	20.3536	0.01138
	22.9	41.9101	20.3538	0.01619
	22.92	43.2201	20.3542	0.03886
	22.94	43.7441	20.3555	0.11965
	22.96	42.6123	20.361	0.21588
	22.98	43.3983	20.3716	0.15544
	23	43.5764	20.3709	0.10744
	23.02	44.8864	20.3637	0.11886
	23.04	41.9101	20.3643	0.06871
	23.06	42.9581	20.3616	0.02396
	23.08	41.0403	20.3563	0.01005
	23.1	42.9581	20.3542	0.00631
	23.12	40.6944	20.3537	0.00455
	23.14	41.8263	20.3535	0.00343
	23.16	42.1721	20.3534	0.00256
	23.18	41.5643	20.3533	0.00201
	23.2	42.4341	20.3532	0.00163
	23.22	44.1004	20.3532	0.00129
	23.24	40.9564	20.3532	0.00107
	23.26	43.3983	20.3532	0.000929501
	23.28	43.8384	20.3532	0.000822823
	23.3	43.3144	20.3531	0.000729303
	23.32	41.3861	20.3531	0.000654993
	23.34	42.0883	20.3531	0.000599038
	23.36	41.1241	20.3531	0.000553163
	23.38	44.1004	20.3532	0.000514212
	23.4	40.6001	20.3534	0.000427271
	23.42	41.4804	20.3534	0.000276694
	23.44	42.6961	20.3535	0.000241638
	23.46	41.4804	20.3536	0.000216296
	23.48	42.0044	20.3537	0.0001725
	23.5	41.5643	20.3538	0.000212632
	23.52	44.2681	20.3539	0.00037874
	23.54	41.5643	20.354	0.000781401
	23.56	43.1363	20.3542	0.00101
	23.58	43.5764	20.3544	0.00078263
	23.6	44.5301	20.3547	0.000832954
	23.62	39.8141	20.3551	0.00102
	23.64	42.7904	20.3561	0.00113
	23.66	40.9564	20.3595	0.00189
	23.68	41.9101	20.3669	0.00564
	23.7	42.6123	20.369	0.01565
	23.72	42.4341	20.3648	0.02063
	23.74	41.3023	20.3665	0.01247
	23.76	41.2184	20.3695	0.01142
	23.78	44.2681	20.376	0.01424
	23.8	41.6481	20.4183	0.01167
	23.82	43.2201	20.5309	0.00647
	23.84	42.2664	20.5782	0.00385
	23.86	40.7783	20.4844	0.00407
	23.88	41.0403	20.4686	0.00269
	23.9	40.8621	20.4722	0.00111
	23.92	41.3861	20.4101	0.000529924
	23.94	40.4324	20.3721	0.000356339
	23.96	41.0403	20.3618	0.000269937
	23.98	41.4804	20.3587	0.000227017
	24	42.7904	20.3571	0.000277426
	24.02	42.8743	20.3561	0.000313357
	24.04	42.6961	20.3555	0.000312858
	24.06	41.8263	20.355	0.000359893
	24.08	42.8743	20.3546	0.000449814
	24.1	42.6961	20.3544	0.000523707
	24.12	39.7303	20.3542	0.000567827
	24.14	43.7441	20.354	0.000641692
	24.16	43.2201	20.3539	0.000726161
	24.18	40.1704	20.3538	0.00080448
	24.2	40.3381	20.3537	0.000914601
	24.22	42.6961	20.3536	0.00105
	24.24	40.4324	20.3536	0.00122
	24.26	43.1363	20.3535	0.00145
	24.28	41.2184	20.3534	0.00176
	24.3	41.2184	20.3533	0.0022
	24.32	44.2681	20.3532	0.00281
	24.34	41.3023	20.3532	0.00376
	24.36	40.9564	20.3531	0.00531
	24.38	41.7424	20.3531	0.00846
	24.4	43.0524	20.3531	0.01973
	24.42	41.0403	20.3531	0.06271
	24.44	38.8604	20.3532	0.13318
	24.46	43.5764	20.3532	0.11575
	24.48	42.5284	20.3532	0.07296
	24.5	41.7424	20.3532	0.10029
	24.52	41.3023	20.3532	0.12946
	24.54	41.4804	20.3532	0.10014
	24.56	40.6001	20.3533	0.05101
	24.58	40.7783	20.3533	0.04538
	24.6	42.0883	20.3534	0.04469
	24.62	41.4804	20.3534	0.02198
	24.64	40.8621	20.3535	0.00877
	24.66	41.3023	20.3536	0.00509
	24.68	40.1704	20.3538	0.00393
	24.7	42.5284	20.354	0.00336
	24.72	44.0061	20.3544	0.00309
	24.74	41.5643	20.355	0.00304
	24.76	44.1004	20.3564	0.00317
	24.78	41.9101	20.3623	0.00352
	24.8	41.8263	20.3822	0.00416
	24.82	42.8743	20.4055	0.00528
	24.84	41.1241	20.3903	0.00732
	24.86	41.1241	20.3765	0.01212
	24.88	41.9101	20.3816	0.03184
	24.9	45.1484	20.3737	0.10044
	24.92	43.4821	20.3609	0.18537
	24.94	44.2681	20.3561	0.13485
	24.96	40.1704	20.355	0.08257
	24.98	43.4821	20.3545	0.10007
	25	43.0524	20.3544	0.07501
	25.02	42.6123	20.3543	0.02858
	25.04	42.7904	20.3544	0.01023
	25.06	44.7083	20.3546	0.00561
	25.08	42.8743	20.3549	0.00384
	25.1	43.0524	20.3557	0.00282
	25.12	46.7204	20.3578	0.00217
	25.14	41.3023	20.3669	0.00172
	25.16	43.3983	20.3933	0.0014
	25.18	41.7424	20.4124	0.00117
	25.2	44.5301	20.3893	0.000984706
	25.22	45.0541	20.3793	0.000843053
	25.24	42.4341	20.3854	0.000743204
	25.26	42.2664	20.3733	0.000682582
	25.28	43.3144	20.3602	0.000619575
	25.3	44.9703	20.3558	0.000566151
	25.32	44.5301	20.3547	0.000535166
	25.34	43.5764	20.3542	0.000507037
	25.36	42.7904	20.3539	0.000462431
	25.38	40.1704	20.3537	0.00033678
	25.4	43.6603	20.3536	0.000279452
	25.42	42.6123	20.3535	0.000292502
	25.44	43.3983	20.3534	0.00025986
	25.46	43.8384	20.3534	0.000251381
	25.48	43.6603	20.3533	0.00029751
	25.5	44.8864	20.3533	0.000351996
	25.52	46.1021	20.3533	0.00042317
	25.54	43.5764	20.3533	0.000519207
	25.56	46.9824	20.3537	0.000653523
	25.58	43.6603	20.3538	0.000850105
	25.6	45.2323	20.3539	0.00116
	25.62	44.1004	20.3541	0.00167
	25.64	46.1021	20.3543	0.00285
	25.66	47.2444	20.3548	0.00752
	25.68	46.0183	20.3557	0.02372
	25.7	46.8881	20.356	0.0442
	25.72	45.3161	20.3556	0.03264
	25.74	43.3144	20.3557	0.01922
	25.76	46.1964	20.3564	0.02359
	25.78	44.3624	20.3566	0.02018
	25.8	47.5064	20.3569	0.00963
	25.82	44.4463	20.3576	0.00854
	25.84	45.8401	20.3587	0.01565
	25.86	45.3161	20.36	0.01589
	25.88	46.8881	20.362	0.00876
	25.9	45.9344	20.365	0.0082
	25.92	45.4104	20.37	0.00915
	25.94	44.1843	20.3804	0.00494
	25.96	44.0061	20.4192	0.00197
	25.98	45.6724	20.5653	0.0011
	26	44.1843	20.7993	0.000857197
	26.02	46.1964	20.7329	0.000746177
	26.04	45.6724	20.5608	0.000693026
	26.06	44.2681	20.5863	0.000697313
	26.08	45.0541	20.5887	0.0007635
	26.1	45.9344	20.473	0.000831221
	26.12	45.7563	20.4121	0.000924396
	26.14	44.6244	20.3929	0.00109
	26.16	46.0183	20.3977	0.00129
	26.18	43.3144	20.4534	0.00159
	26.2	44.7083	20.6088	0.0021
	26.22	42.6961	20.7133	0.00295
	26.24	46.7204	20.5694	0.00489
	26.26	44.1843	20.5028	0.01266
	26.28	44.5301	20.5468	0.03939
	26.3	42.4341	20.489	0.07316
	26.32	42.2664	20.405	0.05409
	26.34	43.1363	20.3736	0.03091
	26.36	43.2201	20.3655	0.03786
	26.38	43.8384	20.3624	0.0346
	26.4	43.3144	20.361	0.01558
	26.42	42.2664	20.3615	0.00664
	26.44	40.6944	20.3655	0.00497
	26.46	42.0044	20.368	0.00577
	26.48	43.2201	20.3631	0.01126
	26.5	39.9084	20.361	0.03336
	26.52	42.3503	20.3625	0.06968
	26.54	42.6123	20.3612	0.06042
	26.56	40.6944	20.3596	0.0334
	26.58	41.9101	20.3621	0.0397
	26.6	40.9564	20.3766	0.04746
	26.62	42.0883	20.4134	0.02658
	26.64	41.5643	20.4293	0.01082
	26.66	42.4341	20.3965	0.00817
	26.68	42.7904	20.3864	0.00737
	26.7	41.7424	20.3965	0.00398
	26.72	41.1241	20.3828	0.00201
	26.74	42.6961	20.3662	0.00142
	26.76	42.2664	20.3615	0.00112
	26.78	42.8743	20.3634	0.000923773
	26.8	41.2184	20.377	0.000856088
	26.82	39.3844	20.4221	0.0008052
	26.84	40.9564	20.4692	0.00074598
	26.86	39.5521	20.4322	0.000727634
	26.88	40.1704	20.4001	0.000733528
	26.9	40.7783	20.414	0.0007577
	26.92	39.2901	20.4118	0.000801288
	26.94	41.9101	20.3903	0.000867351
	26.96	38.3364	20.376	0.000961275
	26.98	39.2063	20.3663	0.00106
	27	39.9923	20.3659	0.00122
	27.02	39.9084	20.3697	0.00153
	27.04	40.2543	20.3782	0.00198
	27.06	40.3381	20.4079	0.00244
	27.08	40.3381	20.4238	0.00315
	27.1	38.0744	20.3936	0.00452
	27.12	40.9564	20.3819	0.00739
	27.14	39.0281	20.3916	0.01788
	27.16	38.3364	20.381	0.05782
	27.18	39.6464	20.3642	0.12435
	27.2	37.7181	20.3577	0.10962
	27.22	37.8963	20.3561	0.05664
	27.24	36.4081	20.3556	0.0594
	27.26	36.1461	20.3553	0.0695
	27.28	39.2901	20.3552	0.03646
	27.3	38.2421	20.3553	0.0125
	27.32	39.1224	20.3555	0.00554
	27.34	36.4081	20.356	0.00359
	27.36	38.9443	20.3569	0.0025
	27.38	37.1103	20.3588	0.00183
	27.4	36.5863	20.3651	0.00141
	27.42	38.9443	20.3913	0.00114
	27.44	36.8483	20.4472	0.000954141
	27.46	37.0264	20.4559	0.000839335
	27.48	37.6343	20.407	0.000735111
	27.5	37.7181	20.3981	0.00065178
	27.52	37.0264	20.413	0.000602284
	27.54	36.9321	20.3912	0.000564907
	27.56	39.4683	20.3668	0.000528985
	27.58	37.1103	20.3584	0.000503666
	27.6	34.7523	20.3561	0.000488016
	27.62	37.5504	20.3552	0.000481635
	27.64	33.3584	20.3547	0.000443985
	27.66	37.0264	20.3543	0.000380674
	27.68	37.5504	20.3541	0.000397126
	27.7	33.6204	20.3539	0.000442063
	27.72	36.5863	20.3538	0.000473818
	27.74	35.0981	20.3537	0.000547443
	27.76	37.1103	20.3537	0.000690499
	27.78	37.7181	20.3536	0.000911133
	27.8	35.1924	20.3536	0.00128
	27.82	35.6221	20.3536	0.00184
	27.84	35.6221	20.3536	0.00295
	27.86	38.0744	20.3536	0.00688
	27.88	36.7644	20.3536	0.02204
	27.9	35.8841	20.3536	0.04923
	27.92	36.3243	20.3536	0.04649
	27.94	37.2884	20.3536	0.02365
	27.96	34.5741	20.3537	0.0224
	27.98	35.1924	20.3538	0.02903
	28	34.4903	20.354	0.0175
	28.02	35.3601	20.3544	0.00653
	28.04	35.1924	20.3557	0.00297
	28.06	35.3601	20.3588	0.00212
	28.08	33.0021	20.3618	0.00186
	28.1	35.6221	20.3624	0.00181
	28.12	35.8841	20.3729	0.0019
	28.14	34.1444	20.4018	0.00217
	28.16	34.8361	20.4113	0.0027
	28.18	35.7164	20.3843	0.00373
	28.2	33.3584	20.3752	0.00674
	28.22	34.4064	20.3839	0.01941
	28.24	33.3584	20.3766	0.05227
	28.26	32.3943	20.3625	0.07092
	28.28	35.0981	20.3569	0.04107
	28.3	33.2641	20.3555	0.02681
	28.32	35.0143	20.3551	0.0375
	28.34	36.2404	20.355	0.03264
	28.36	31.9541	20.3552	0.01507
	28.38	36.1461	20.3559	0.00765
	28.4	33.7043	20.3591	0.00764
	28.42	33.6204	20.3694	0.01524
	28.44	33.2641	20.3813	0.04455
	28.46	35.3601	20.374	0.08809
	28.48	33.0021	20.3657	0.07207
	28.5	33.8824	20.3714	0.03633
	28.52	34.3121	20.385	0.0385
	28.54	34.7523	20.3952	0.0482
	28.56	35.0143	20.3839	0.02735
	28.58	34.0501	20.3701	0.00977
	28.6	33.9663	20.3754	0.0042
	28.62	33.7043	20.3902	0.00269
	28.64	31.9541	20.3889	0.002
	28.66	32.5724	20.3718	0.00159
	28.68	34.7523	20.3644	0.00134
	28.7	32.7401	20.3686	0.00118
	28.72	32.6563	20.3709	0.00105
	28.74	35.1924	20.3671	0.000988207
	28.76	33.5261	20.3607	0.00103
	28.78	31.9541	20.3576	0.00115
	28.8	33.4423	20.3587	0.00142
	28.82	33.6204	20.3601	0.00224
	28.84	32.8344	20.3621	0.00581
	28.86	31.6921	20.3639	0.01654
	28.88	34.0501	20.3596	0.02656
	28.9	34.4903	20.3571	0.01739
	28.92	33.3584	20.3582	0.00946
	28.94	32.8344	20.3581	0.01216
	28.96	34.5741	20.3556	0.01319
	28.98	34.0501	20.3542	0.00654
	29	33.7043	20.3538	0.00235
	29.02	34.0501	20.3537	0.00118
	29.04	33.4423	20.3537	0.000891019
	29.06	33.2641	20.3537	0.000820707
	29.08	33.0964	20.3538	0.000903116
	29.1	33.6204	20.3539	0.00136
	29.12	34.6684	20.3541	0.00347
	29.14	34.0501	20.3547	0.00934
	29.16	32.4781	20.3565	0.01356
	29.18	33.0964	20.3637	0.00823
	29.2	33.9663	20.3795	0.00474
	29.22	32.0485	20.3834	0.00649
	29.24	33.8824	20.369	0.00668
	29.26	33.6204	20.3644	0.00324
	29.28	31.3463	20.3697	0.00125
	29.3	33.8824	20.367	0.000734857
	29.32	32.0485	20.359	0.000604144
	29.34	33.4423	20.3552	0.000536929
	29.36	32.9183	20.3542	0.000504593
	29.38	33.3584	20.354	0.000516043
	29.4	33.7043	20.3538	0.000554574
	29.42	31.0005	20.3536	0.000614371
	29.44	33.8824	20.3535	0.00071287
	29.46	33.2641	20.3535	0.000876641
	29.48	33.0021	20.3535	0.00115
	29.5	31.6083	20.3535	0.00173
	29.52	32.7401	20.3535	0.00385
	29.54	34.2283	20.3536	0.01069
	29.56	31.8703	20.3536	0.01934
	29.58	32.5724	20.3537	0.01506
	29.6	31.6921	20.3539	0.00857
	29.62	31.6083	20.3542	0.01026
	29.64	31.7864	20.3552	0.01559
	29.66	33.5261	20.3586	0.02367
	29.68	33.0021	20.3649	0.04702
	29.7	32.8344	20.3653	0.05429
	29.72	31.9541	20.3611	0.02992
	29.74	33.6204	20.3648	0.02329
	29.76	31.3463	20.3803	0.03618
	29.78	32.4781	20.3892	0.03165
	29.8	32.0485	20.3744	0.01408
	29.82	32.0485	20.3646	0.00715
	29.84	32.4781	20.3679	0.00647
	29.86	33.4423	20.3697	0.00415
	29.88	33.4423	20.3623	0.00201
	29.9	32.5724	20.3575	0.00116
	29.92	33.0021	20.3569	0.000844188
	29.94	32.6563	20.3592	0.000666002
	29.96	33.0021	20.3698	0.000544044
	29.98	32.5724	20.3921	0.000455342
	30	31.7864	20.3961	0.000387913
	30.02	31.3463	20.3756	0.000332146
	30.04	32.5724	20.3693	0.000279442
	30.06	31.4301	20.3772	0.000241532
	30.08	32.8344	20.375	0.000215247
	30.1	31.6921	20.3654	0.000190906
	30.12	32.4781	20.3669	0.000167722
	30.14	32.4781	20.3788	0.000151787
	30.16	31.0005	20.3793	0.000115956
	30.18	32.1323	20.3679	7.87533e-05
	30.2	32.2161	20.368	7.64924e-05
	30.22	31.1681	20.3841	8.23865e-05
	30.24	31.8703	20.4009	6.99521e-05
	30.26	34.1444	20.3905	6.5833e-05
	30.28	31.1681	20.3706	8.99341e-05
	30.3	31.7864	20.3677	0.000149351
	30.32	32.4781	20.3741	0.000375242
	30.34	31.7864	20.3689	0.00103
	30.36	32.3104	20.3595	0.00164
	30.38	31.8703	20.3556	0.00109
	30.4	31.1681	20.3545	0.000638986
	30.42	31.6083	20.3541	0.000857439
	30.44	31.1681	20.3539	0.00107
	30.46	30.7385	20.3537	0.000734818
	30.48	31.3463	20.3536	0.000495605
	30.5	31.4301	20.3535	0.000477664
	30.52	31.7864	20.3534	0.000513248
	30.54	32.4781	20.3534	0.000577295
	30.56	31.3463	20.3533	0.000671137
	30.58	29.2503	20.3533	0.000807976
	30.6	31.3463	20.3533	0.00102
	30.62	33.0964	20.3533	0.00147
	30.64	30.9061	20.3533	0.00305
	30.66	31.2625	20.3533	0.00779
	30.68	30.2983	20.3533	0.01315
	30.7	30.9061	20.3533	0.00991
	30.72	33.7043	20.3534	0.00573
	30.74	32.9183	20.3534	0.00664
	30.76	30.6441	20.3534	0.00913
	30.78	33.0964	20.3535	0.00785
	30.8	31.0843	20.3537	0.00721
	30.82	31.0843	20.354	0.01193
	30.84	31.0005	20.3554	0.03483
	30.86	31.4301	20.3596	0.09338
	30.88	31.9541	20.3641	0.12842
	30.9	30.8223	20.361	0.07452
	30.92	30.5603	20.3572	0.04034
	30.94	30.7385	20.3578	0.05589
	30.96	31.5245	20.3596	0.06625
	30.98	28.6425	20.3579	0.03515
	31	31.5245	20.3562	0.01234
	31.02	31.6921	20.3566	0.00532
	31.04	31.6921	20.3606	0.00336
	31.06	32.0485	20.3761	0.00245
	31.08	30.3821	20.4024	0.0019
	31.1	31.9541	20.3991	0.00154
	31.12	29.8581	20.3753	0.00129
	31.14	31.2625	20.3705	0.00112
	31.16	31.1681	20.3802	0.00101
	31.18	31.5245	20.3764	0.000937869
	31.2	30.0363	20.3631	0.000919963
	31.22	33.1803	20.3567	0.000954885
	31.24	31.1681	20.355	0.00107
	31.26	29.7743	20.3544	0.00137
	31.28	31.6921	20.3541	0.00251
	31.3	33.0021	20.354	0.00689
	31.32	31.8703	20.3539	0.01501
	31.34	32.1323	20.3539	0.01519
	31.36	30.5603	20.354	0.00775
	31.38	30.8223	20.3544	0.00578
	31.4	29.7743	20.3557	0.00937
	31.42	31.0005	20.3571	0.01181
	31.44	30.1201	20.3565	0.01374
	31.46	30.7385	20.3569	0.01328
	31.48	29.5123	20.3627	0.00693
	31.5	31.0843	20.3757	0.00417
	31.52	29.4285	20.3798	0.00599
	31.54	30.1201	20.3673	0.00652
	31.56	30.5603	20.3613	0.00333
	31.58	30.2983	20.365	0.00123
	31.6	30.7385	20.3669	0.000596928
	31.62	29.9524	20.3606	0.000402568
	31.64	31.3463	20.356	0.000302811
	31.66	31.0843	20.3545	0.000238656
	31.68	31.3463	20.3541	0.000194143
	31.7	29.6904	20.354	0.000161707
	31.72	30.9061	20.3539	0.000137183
	31.74	31.4301	20.3538	0.000118101
	31.76	32.2161	20.3538	0.000102906
	31.78	31.1681	20.3539	9.0577e-05
	31.8	29.4285	20.3542	7.46297e-05
	31.82	29.1665	20.3553	5.70591e-05
	31.84	30.6441	20.3592	4.9023e-05
	31.86	29.7743	20.3655	4.40598e-05
	31.88	30.1201	20.3647	3.6977e-05
	31.9	28.5481	20.3602	4.48633e-05
	31.92	29.6904	20.3634	0.000105449
	31.94	30.3821	20.3739	0.000140888
	31.96	30.0363	20.374	0.000149198
	31.98	30.7385	20.3632	0.0001676
	32	29.5123	20.3589	0.000213647
	32.02	31.3463	20.3612	0.000253938
	32.04	28.7263	20.3616	0.000280303
	32.06	30.1201	20.3573	0.000312999
	32.08	29.6904	20.3547	0.000351811
	32.1	30.2983	20.3541	0.000398378
	32.12	29.7743	20.3546	0.000454926
	32.14	30.0363	20.3557	0.000524653
	32.16	30.4764	20.3558	0.00061984
	32.18	30.0363	20.3545	0.000741924
	32.2	29.6904	20.3541	0.000889838
	32.22	29.9524	20.3545	0.00109
	32.24	30.0363	20.3546	0.00136
	32.26	29.6904	20.3539	0.00175
	32.28	29.7743	20.3535	0.00234
	32.3	29.3341	20.3533	0.00329
	32.32	30.5603	20.3533	0.00513
	32.34	30.1201	20.3533	0.01098
	32.36	30.0363	20.3533	0.0339
	32.38	29.6904	20.3533	0.08363
	32.4	30.5603	20.3533	0.09991
	32.42	28.9045	20.3534	0.05328
	32.44	28.9045	20.3534	0.02965
	32.46	28.4643	20.3536	0.04346
	32.48	28.8101	20.3538	0.054
	32.5	30.1201	20.3543	0.03025
	32.52	28.8101	20.3562	0.01102
	32.54	29.3341	20.3623	0.00486
	32.56	28.6425	20.3702	0.00335
	32.58	30.1201	20.3665	0.00307
	32.6	30.1201	20.3593	0.00452
	32.62	28.7263	20.3586	0.01037
	32.64	28.9883	20.362	0.01803
	32.66	30.2983	20.3609	0.01414
	32.68	30.0363	20.3566	0.00678
	32.7	28.3804	20.3546	0.00594
	32.72	29.5123	20.3542	0.00922
	32.74	30.0363	20.3543	0.00807
	32.76	29.8581	20.3549	0.0037
	32.78	28.4643	20.3578	0.00152
	32.8	29.2503	20.3653	0.000908714
	32.82	28.6425	20.3704	0.000693513
	32.84	28.6425	20.3636	0.000572948
	32.86	29.5961	20.3584	0.00047998
	32.88	28.2861	20.3596	0.000368164
	32.9	29.0721	20.3625	0.000303973
	32.92	29.4285	20.3597	0.000290734
	32.94	28.2861	20.3562	0.000285426
	32.96	28.8101	20.3553	0.00027134
	32.98	29.5961	20.3565	0.000292634
	33	28.8101	20.3584	0.000389422
	33.02	29.3341	20.3593	0.000503857
	33.04	29.5123	20.3609	0.000627429
	33.06	29.5961	20.3693	0.000932549
	33.08	29.5123	20.3765	0.0021
	33.1	27.5001	20.3687	0.0062
	33.12	30.0363	20.3608	0.01308
	33.14	28.8101	20.3612	0.01251
	33.16	28.5481	20.3648	0.00608
	33.18	28.2023	20.3617	0.00408
	33.2	28.9045	20.357	0.00651
	33.22	29.7743	20.3553	0.00728
	33.24	29.5961	20.3552	0.00386
	33.26	28.9883	20.3559	0.00157
	33.28	29.3341	20.3591	0.000908644
	33.3	28.0241	20.3708	0.000773964
	33.32	28.1184	20.3897	0.000767465
	33.34	28.0241	20.3869	0.000833259
	33.36	29.0721	20.3692	0.000973459
	33.38	29.4285	20.364	0.00122
	33.4	29.8581	20.3707	0.00164
	33.42	27.9403	20.3727	0.00253
	33.44	28.7263	20.3631	0.00561
	33.46	27.3325	20.3566	0.01699
	33.48	28.4643	20.3546	0.03839
	33.5	28.2023	20.3541	0.04063
	33.52	28.4643	20.3538	0.0205
	33.54	27.9403	20.3536	0.01207
	33.56	27.7621	20.3535	0.01849
	33.58	28.2023	20.3534	0.0234
	33.6	28.5481	20.3534	0.01392
	33.62	27.5001	20.3533	0.00673
	33.64	28.2861	20.3533	0.00807
	33.66	28.7263	20.3533	0.015
	33.68	28.1184	20.3532	0.01543
	33.7	28.9883	20.3532	0.00837
	33.72	28.2023	20.3532	0.00603
	33.74	29.8581	20.3532	0.00852
	33.76	28.8101	20.3532	0.00947
	33.78	29.5961	20.3532	0.0055
	33.8	28.9045	20.3533	0.00262
	33.82	27.5001	20.3533	0.00186
	33.84	28.2023	20.3533	0.00125
	33.86	28.0241	20.3533	0.0007418
	33.88	28.7263	20.3533	0.000514476
	33.9	28.5481	20.3534	0.000421715
	33.92	29.3341	20.3535	0.000370631
	33.94	28.2023	20.3539	0.000338988
	33.96	27.7621	20.355	0.000316445
	33.98	28.5481	20.358	0.000285284
	34	29.0721	20.3601	0.000273251
	34.02	27.2381	20.3576	0.000291477
	34.04	26.8085	20.3555	0.000323503
	34.06	27.7621	20.3559	0.000365622
	34.08	28.8101	20.3575	0.000437026
	34.1	28.1184	20.3572	0.000570811
	34.12	27.4163	20.3566	0.000806832
	34.14	28.3804	20.3593	0.00137
	34.16	27.6783	20.3707	0.00352
	34.18	26.6303	20.389	0.0104
	34.2	27.6783	20.3861	0.01962
	34.22	27.4163	20.3688	0.01607
	34.24	27.3325	20.3633	0.00735
	34.26	27.5001	20.3696	0.00548
	34.28	27.5944	20.373	0.00917
	34.3	28.1184	20.3644	0.00998
	34.32	28.1184	20.3576	0.00508
	34.34	27.6783	20.3557	0.00183
	34.36	28.8101	20.3561	0.000828448
	34.38	27.8564	20.3598	0.00052189
	34.4	27.4163	20.3688	0.000370957
	34.42	26.8085	20.3731	0.000281858
	34.44	28.3804	20.3647	0.000223888
	34.46	27.9403	20.359	0.000183545
	34.48	27.5944	20.3606	0.0001543
	34.5	28.4643	20.3652	0.00013255
	34.52	27.3325	20.3634	0.000116127
	34.54	27.8564	20.3591	0.000103677
	34.56	27.0705	20.3592	9.43529e-05
	34.58	26.9761	20.361	8.76471e-05
	34.6	27.0705	20.3589	8.33229e-05
	34.62	28.5481	20.3563	8.14014e-05
	34.64	28.4643	20.3558	8.22211e-05
	34.66	26.9761	20.3569	8.66132e-05
	34.68	27.3325	20.3565	9.32102e-05
	34.7	26.8085	20.3549	0.00010067
	34.72	27.5001	20.3541	0.00013563
	34.74	28.0241	20.354	0.000273751
	34.76	26.2844	20.3543	0.000802325
	34.78	27.2381	20.3557	0.00193
	34.8	27.3325	20.3594	0.00236
	34.82	27.8564	20.3627	0.00129
	34.84	27.4163	20.3599	0.00062661
	34.86	26.8923	20.3579	0.000812823
	34.88	26.6303	20.3614	0.00126
	34.9	26.8923	20.3681	0.000943053
	34.92	26.9761	20.3665	0.000383551
	34.94	27.3325	20.3615	0.000140379
	34.96	26.7141	20.3641	7.46162e-05
	34.98	25.8443	20.3709	5.10622e-05
	35	26.8923	20.368	3.7905e-05
		26.9761
		27.3325
		26.8085
		27.5001
		28.0241
		26.2844
		27.2381
		27.3325
		27.8564
		27.4163
		26.8923
		26.6303
		26.8923
		26.9761
		27.3325
		26.7141
		25.8443
		26.8923
		31.7864
		32.4781
		31.3463
		29.2503
		31.3463
		33.0964
		30.9061
		31.2625
		30.2983
		30.9061
		33.7043
		32.9183
		30.6441
		33.0964
		31.0843
		31.0843
		31.0005
		31.4301
		31.9541
		30.8223
		30.5603
		30.7385
		31.5245
		28.6425
		31.5245
		31.6921
		31.6921
		32.0485
		30.3821
		31.9541
		29.8581
		31.2625
		31.1681
		31.5245
		30.0363
		33.1803
		31.1681
		29.7743
		31.6921
		33.0021
		31.8703
		32.1323
		30.5603
		30.8223
		29.7743
		31.0005
		30.1201
		30.7385
		29.5123
		31.0843
		29.4285
		30.1201
		30.5603
		30.2983
		30.7385
		29.9524
		31.3463
		31.0843
		31.3463
		29.6904
		30.9061
		31.4301
		32.2161
		31.1681
		29.4285
		29.1665
		30.6441
		29.7743
		30.1201
		28.5481
		29.6904
		30.3821
		30.0363
		30.7385
		29.5123
		31.3463
		28.7263
		30.1201
		29.6904
		30.2983
		29.7743
		30.0363
		30.4764
		30.0363
		29.6904
		29.9524
		30.0363
		29.6904
		29.7743
		29.3341
		30.5603
		30.1201
		30.0363
		29.6904
		30.5603
		28.9045
		28.9045
		28.4643
		28.8101
		30.1201
		28.8101
		29.3341
		28.6425
		30.1201
		30.1201
		28.7263
		28.9883
		30.2983
		30.0363
		28.3804
		29.5123
		30.0363
		29.8581
		28.4643
		29.2503
		28.6425
		28.6425
		29.5961
		28.2861
		29.0721
		29.4285
		28.2861
		28.8101
		29.5961
		28.8101
		29.3341
		29.5123
		29.5961
		29.5123
		27.5001
		30.0363
		28.8101
		28.5481
		28.2023
		28.9045
		29.7743
		29.5961
		28.9883
		29.3341
		28.0241
		28.1184
		28.0241
		29.0721
		29.4285
		29.8581
		27.9403
		28.7263
		27.3325
		28.4643
		28.2023
		28.4643
		27.9403
		27.7621
		28.2023
		28.5481
		27.5001
		28.2861
		28.7263
		28.1184
		28.9883
		28.2023
		29.8581
		28.8101
		29.5961
		28.9045
		27.5001
		28.2023
		28.0241
		28.7263
		28.5481
		29.3341
		28.2023
		27.7621
		28.5481
		29.0721
		27.2381
		26.8085
		27.7621
		28.8101
		28.1184
		27.4163
		28.3804
		27.6783
		26.6303
		27.6783
		27.4163
		27.3325
		27.5001
		27.5944
		28.1184
		28.1184
		27.6783
		28.8101
		27.8564
		27.4163
		26.8085
		28.3804
		27.9403
		27.5944
		28.4643
		27.3325
		27.8564
		27.0705
		26.9761
		27.0705
		28.5481
		28.4643
		26.9761
		27.3325
		26.8085
		27.5001
		28.0241
		26.2844
		27.2381
		27.3325
		27.8564
		27.4163
		26.8923
		26.6303
		26.8923
		26.9761
		27.3325
		26.7141
		25.8443
		26.8923

## Sheet: Fig  2d
			P/bar	P/P0	∑V(STP)/(ml/g)	T/(h:m)
			1.908e-06	1.86e-06	0.118	00:04:00
			4e-06	3.899e-06	1.0065	00:07:00
			1.9521e-05	1.9028e-05	4.8466	00:11:00
			7.9911e-05	7.7892e-05	8.7561	00:14:00
			0.000142895	0.000139285	12.6795	00:20:00
			0.000189193	0.000184413	16.5978	00:25:00
			0.000328087	0.000319798	20.4951	00:31:00
			0.000652174	0.000635697	24.361	00:38:00
			0.00148554	0.00144801	28.1237	00:48:00
			0.00273559	0.00266647	31.7937	01:14:00
			0.0049116	0.00478751	35.2749	01:58:00
			0.00852285	0.00830752	38.4712	02:55:00
			0.0146805	0.0143096	41.1412	03:17:00
			0.0234308	0.0228389	43.3472	03:23:00
			0.0342183	0.0333538	45.2082	03:28:00
			0.0471355	0.0459446	46.9342	03:32:00
			0.0725994	0.0707652	49.3969	03:36:00
			0.100286	0.097752	51.4903	03:39:00
			0.12112	0.11806	52.9247	03:41:00
			0.150427	0.146626	54.67	03:43:00
			0.169594	0.165309	55.7861	03:45:00
			0.185011	0.180337	56.6746	03:47:00
			0.200706	0.195635	57.5214	03:49:00
			0.220244	0.21468	58.5534	03:51:00
			0.235661	0.229707	59.3744	03:52:00
			0.251356	0.245006	60.1928	03:54:00
			0.270894	0.26405	61.1821	03:55:00
			0.286543	0.279304	61.9879	03:57:00
			0.302192	0.294557	62.7866	03:59:00
			0.322794	0.314639	63.8239	04:00:00
			0.338212	0.329667	64.6236	04:02:00
			0.353583	0.344649	65.4071	04:03:00
			0.373908	0.364461	66.4471	04:05:00
			0.389047	0.379218	67.2672	04:07:00
			0.404048	0.393839	68.0743	04:08:00
			0.424048	0.413335	69.1541	04:10:00
			0.438956	0.427866	69.9787	04:12:00
			0.453726	0.442262	70.8153	04:14:00
			0.474513	0.462525	71.9812	04:16:00
			0.488958	0.476605	72.8505	04:17:00
			0.5047	0.491948	73.7952	04:19:00
			0.524932	0.51167	75.0339	04:22:00
			0.538822	0.525208	75.9475	04:24:00
			0.555257	0.541229	76.9993	04:26:00
			0.569054	0.554677	77.934	04:28:00
			0.582666	0.567945	78.9035	04:30:00
			0.601602	0.586402	80.2587	04:33:00
			0.614982	0.599444	81.2577	04:35:00
			0.631233	0.615284	82.547	04:38:00
			0.644196	0.62792	83.5819	04:40:00
			0.6579	0.641278	84.7899	04:43:00
			0.670493	0.653553	85.8733	04:46:00
			0.683781	0.666505	87.1527	04:49:00
			0.695865	0.678284	88.3108	04:52:00
			0.709893	0.691958	89.7135	04:56:00
			0.734848	0.716282	92.4002	05:01:00
			0.745728	0.726887	93.6929	05:05:00
			0.759293	0.74011	95.3784	05:09:00
			0.769757	0.750309	96.7603	05:14:00
			0.783507	0.763712	98.6916	05:19:00
			0.793276	0.773234	100.19	05:24:00
			0.812212	0.791691	103.379	05:31:00
			0.83587	0.814752	107.767	05:40:00
			0.843972	0.822649	109.531	05:46:00
			0.860362	0.838625	113.392	05:55:00
			0.867584	0.845665	115.271	06:03:00
			0.882817	0.860512	119.908	06:14:00
			0.890595	0.868094	122.489	06:23:00
			0.905364	0.88249	128.184	06:37:00
			0.91666	0.893501	133.247	06:50:00
			0.933374	0.909792	143.302	07:09:00
			0.942587	0.918773	149.536	07:25:00
			0.956616	0.932447	162.904	07:49:00
			0.973746	0.949144	186.023	08:16:00
			0.990413	0.96539	224.936	08:56:00
			1.00222	0.976898	271.195	09:50:00
			1.01227	0.986691	328.277	10:41:00
			1.01944	0.993686	396.44	11:33:00
			1.01944	0.993686	396.44	11:33:00
			0.993469	0.968369	322.709	11:42:00
			0.971477	0.946933	251.151	11:55:00
			0.951569	0.927528	204.198	12:08:00
			0.929485	0.906001	171.921	12:21:00
			0.919485	0.896254	161.229	12:29:00
			0.908929	0.885964	152.213	12:36:00
			0.897725	0.875043	144.538	12:42:00
			0.882539	0.860241	136.296	12:48:00
			0.870131	0.848147	130.674	12:53:00
			0.848787	0.827343	122.754	12:59:00
			0.82286	0.802071	115.293	13:05:00
			0.790915	0.770932	108.327	13:10:00
			0.766377	0.747014	103.898	13:14:00
			0.7367	0.718087	99.5178	13:17:00
			0.710819	0.69286	96.1987	13:20:00
			0.685772	0.668446	93.3906	13:23:00
			0.661882	0.645159	90.9649	13:26:00
			0.631279	0.61533	88.2342	13:28:00
			0.607343	0.591998	86.1797	13:31:00
			0.583036	0.568306	84.3017	13:33:00
			0.552665	0.538702	82.1279	13:35:00
			0.527617	0.514287	80.4535	13:37:00
			0.503866	0.491136	78.8545	13:39:00
			0.475486	0.463472	76.8207	13:41:00
			0.452892	0.44145	75.1172	13:43:00
			0.427289	0.416494	73.5084	13:44:00
			0.396223	0.386213	71.789	13:46:00
			0.372148	0.362746	70.4893	13:48:00
			0.349184	0.340362	69.3034	13:49:00
			0.318257	0.310216	67.7781	13:51:00
			0.294043	0.286614	66.5543	13:52:00
			0.271496	0.264637	65.4178	13:54:00
			0.242189	0.236071	63.9566	13:55:00
			0.218809	0.213281	62.7533	13:57:00
			0.195891	0.190942	61.5338	13:58:00
			0.167279	0.163053	60.0163	14:00:00
			0.143713	0.140082	58.6631	14:01:00
			0.125518	0.122347	57.527	14:02:00
			0.0962578	0.0938258	55.6306	14:04:00

## Sheet: Fig  3c
	2θ / degree	Intensity (a.u.)
	2	121
	2.02	119
	2.04	105
	2.06	110
	2.08	102
	2.1	110
	2.12	97
	2.14	103
	2.16	91
	2.18	110
	2.2	105
	2.22	112
	2.24	116
	2.26	107
	2.28	127
	2.3	100
	2.32	121
	2.34	118
	2.36	91
	2.38	100
	2.4	101
	2.42	98
	2.44	105
	2.46	107
	2.48	111
	2.5	110
	2.52	115
	2.54	116
	2.56	110
	2.58	97
	2.6	109
	2.62	110
	2.64	119
	2.66	122
	2.68	100
	2.7	125
	2.72	95
	2.74	128
	2.76	146
	2.78	151
	2.8	108
	2.82	109
	2.84	101
	2.86	116
	2.88	112
	2.9	117
	2.92	112
	2.94	132
	2.96	133
	2.98	124
	3	127
	3.02	126
	3.04	126
	3.06	153
	3.08	120
	3.1	130
	3.12	117
	3.14	127
	3.16	134
	3.18	141
	3.2	146
	3.22	139
	3.24	133
	3.26	147
	3.28	132
	3.3	143
	3.32	114
	3.34	156
	3.36	158
	3.38	153
	3.4	153
	3.42	160
	3.44	151
	3.46	159
	3.48	178
	3.5	189
	3.52	180
	3.54	187
	3.56	182
	3.58	189
	3.6	197
	3.62	189
	3.64	186
	3.66	178
	3.68	168
	3.7	177
	3.72	175
	3.74	158
	3.76	177
	3.78	186
	3.8	184
	3.82	187
	3.84	180
	3.86	168
	3.88	147
	3.9	159
	3.92	158
	3.94	173
	3.96	166
	3.98	176
	4	164
	4.02	157
	4.04	142
	4.06	151
	4.08	145
	4.1	143
	4.12	125
	4.14	132
	4.16	154
	4.18	146
	4.2	119
	4.22	146
	4.24	149
	4.26	120
	4.28	126
	4.3	120
	4.32	113
	4.34	119
	4.36	108
	4.38	104
	4.4	104
	4.42	113
	4.44	112
	4.46	125
	4.48	118
	4.5	109
	4.52	107
	4.54	115
	4.56	109
	4.58	124
	4.6	92
	4.62	113
	4.64	94
	4.66	99
	4.68	117
	4.7	105
	4.72	108
	4.74	88
	4.76	121
	4.78	105
	4.8	92
	4.82	99
	4.84	102
	4.86	102
	4.88	100
	4.9	87
	4.92	111
	4.94	90
	4.96	113
	4.98	87
	5	122
	5.02	103
	5.04	100
	5.06	93
	5.08	108
	5.1	108
	5.12	107
	5.14	96
	5.16	97
	5.18	92
	5.2	90
	5.22	101
	5.24	102
	5.26	93
	5.28	117
	5.3	111
	5.32	120
	5.34	85
	5.36	124
	5.38	117
	5.4	123
	5.42	125
	5.44	113
	5.46	114
	5.48	106
	5.5	94
	5.52	122
	5.54	104
	5.56	91
	5.58	118
	5.6	98
	5.62	103
	5.64	111
	5.66	106
	5.68	125
	5.7	106
	5.72	117
	5.74	127
	5.76	132
	5.78	130
	5.8	107
	5.82	114
	5.84	111
	5.86	110
	5.88	106
	5.9	116
	5.92	114
	5.94	137
	5.96	103
	5.98	115
	6	120
	6.02	109
	6.04	122
	6.06	151
	6.08	130
	6.1	118
	6.12	135
	6.14	128
	6.16	125
	6.18	127
	6.2	127
	6.22	123
	6.24	118
	6.26	124
	6.28	106
	6.3	133
	6.32	114
	6.34	133
	6.36	121
	6.38	110
	6.4	135
	6.42	128
	6.44	139
	6.46	122
	6.48	119
	6.5	111
	6.52	120
	6.54	131
	6.56	126
	6.58	130
	6.6	126
	6.62	126
	6.64	109
	6.66	126
	6.68	135
	6.7	130
	6.72	131
	6.74	127
	6.76	119
	6.78	109
	6.8	138
	6.82	131
	6.84	154
	6.86	117
	6.88	128
	6.9	132
	6.92	120
	6.94	112
	6.96	133
	6.98	121
	7	121
	7.02	146
	7.04	126
	7.06	126
	7.08	145
	7.1	120
	7.12	130
	7.14	121
	7.16	136
	7.18	118
	7.2	130
	7.22	138
	7.24	151
	7.26	154
	7.28	141
	7.3	132
	7.32	162
	7.34	121
	7.36	138
	7.38	144
	7.4	140
	7.42	148
	7.44	161
	7.46	124
	7.48	135
	7.5	141
	7.52	113
	7.54	121
	7.56	142
	7.58	140
	7.6	139
	7.62	135
	7.64	148
	7.66	154
	7.68	154
	7.7	141
	7.72	130
	7.74	147
	7.76	153
	7.78	131
	7.8	147
	7.82	150
	7.84	151
	7.86	145
	7.88	162
	7.9	147
	7.92	159
	7.94	155
	7.96	138
	7.98	130
	8	123
	8.02	171
	8.04	166
	8.06	161
	8.08	152
	8.1	151
	8.12	145
	8.14	190
	8.16	171
	8.18	182
	8.2	147
	8.22	178
	8.24	171
	8.26	150
	8.28	157
	8.3	156
	8.32	175
	8.34	193
	8.36	167
	8.38	167
	8.4	179
	8.42	207
	8.44	178
	8.46	201
	8.48	180
	8.5	170
	8.52	161
	8.54	195
	8.56	209
	8.58	163
	8.6	168
	8.62	184
	8.64	181
	8.66	169
	8.68	157
	8.7	167
	8.72	157
	8.74	184
	8.76	184
	8.78	172
	8.8	185
	8.82	185
	8.84	203
	8.86	168
	8.88	198
	8.9	166
	8.92	184
	8.94	155
	8.96	189
	8.98	180
	9	194
	9.02	185
	9.04	167
	9.06	185
	9.08	167
	9.1	184
	9.12	207
	9.14	196
	9.16	178
	9.18	200
	9.2	198
	9.22	203
	9.24	195
	9.26	199
	9.28	188
	9.3	232
	9.32	207
	9.34	215
	9.36	215
	9.38	231
	9.4	199
	9.42	204
	9.44	209
	9.46	200
	9.48	188
	9.5	208
	9.52	199
	9.54	194
	9.56	196
	9.58	208
	9.6	235
	9.62	214
	9.64	207
	9.66	208
	9.68	210
	9.7	192
	9.72	236
	9.74	198
	9.76	207
	9.78	241
	9.8	240
	9.82	199
	9.84	216
	9.86	225
	9.88	227
	9.9	207
	9.92	207
	9.94	216
	9.96	225
	9.98	256
	10	226
	10.02	220
	10.04	206
	10.06	212
	10.08	238
	10.1	199
	10.12	231
	10.14	227
	10.16	219
	10.18	208
	10.2	249
	10.22	200
	10.24	237
	10.26	225
	10.28	230
	10.3	240
	10.32	208
	10.34	189
	10.36	210
	10.38	237
	10.4	231
	10.42	248
	10.44	257
	10.46	252
	10.48	228
	10.5	243
	10.52	243
	10.54	214
	10.56	225
	10.58	248
	10.6	230
	10.62	215
	10.64	241
	10.66	237
	10.68	223
	10.7	241
	10.72	241
	10.74	239
	10.76	218
	10.78	244
	10.8	259
	10.82	253
	10.84	242
	10.86	251
	10.88	242
	10.9	239
	10.92	281
	10.94	251
	10.96	261
	10.98	248
	11	219
	11.02	228
	11.04	236
	11.06	249
	11.08	236
	11.1	239
	11.12	269
	11.14	239
	11.16	247
	11.18	249
	11.2	227
	11.22	235
	11.24	239
	11.26	241
	11.28	241
	11.3	239
	11.32	221
	11.34	253
	11.36	236
	11.38	240
	11.4	259
	11.42	230
	11.44	237
	11.46	240
	11.48	233
	11.5	275
	11.52	243
	11.54	258
	11.56	227
	11.58	245
	11.6	267
	11.62	232
	11.64	231
	11.66	236
	11.68	228
	11.7	235
	11.72	227
	11.74	267
	11.76	238
	11.78	231
	11.8	246
	11.82	269
	11.84	258
	11.86	262
	11.88	232
	11.9	253
	11.92	255
	11.94	250
	11.96	218
	11.98	243
	12	246
	12.02	270
	12.04	266
	12.06	252
	12.08	249
	12.1	229
	12.12	234
	12.14	266
	12.16	252
	12.18	256
	12.2	251
	12.22	245
	12.24	226
	12.26	262
	12.28	261
	12.3	240
	12.32	244
	12.34	239
	12.36	218
	12.38	244
	12.4	243
	12.42	243
	12.44	238
	12.46	235
	12.48	272
	12.5	264
	12.52	234
	12.54	205
	12.56	269
	12.58	218
	12.6	233
	12.62	242
	12.64	242
	12.66	225
	12.68	270
	12.7	241
	12.72	206
	12.74	233
	12.76	215
	12.78	245
	12.8	263
	12.82	253
	12.84	216
	12.86	232
	12.88	230
	12.9	226
	12.92	270
	12.94	232
	12.96	234
	12.98	234
	13	217
	13.02	240
	13.04	220
	13.06	243
	13.08	242
	13.1	247
	13.12	238
	13.14	254
	13.16	222
	13.18	233
	13.2	247
	13.22	239
	13.24	232
	13.26	229
	13.28	225
	13.3	230
	13.32	251
	13.34	262
	13.36	235
	13.38	274
	13.4	266
	13.42	235
	13.44	254
	13.46	226
	13.48	251
	13.5	261
	13.52	231
	13.54	262
	13.56	233
	13.58	245
	13.6	230
	13.62	233
	13.64	222
	13.66	267
	13.68	216
	13.7	231
	13.72	237
	13.74	227
	13.76	266
	13.78	215
	13.8	211
	13.82	236
	13.84	217
	13.86	243
	13.88	230
	13.9	218
	13.92	241
	13.94	253
	13.96	248
	13.98	226
	14	233
	14.02	264
	14.04	239
	14.06	265
	14.08	240
	14.1	245
	14.12	237
	14.14	256
	14.16	223
	14.18	236
	14.2	239
	14.22	221
	14.24	260
	14.26	230
	14.28	236
	14.3	256
	14.32	239
	14.34	250
	14.36	238
	14.38	240
	14.4	216
	14.42	250
	14.44	243
	14.46	230
	14.48	256
	14.5	246
	14.52	246
	14.54	244
	14.56	262
	14.58	254
	14.6	234
	14.62	218
	14.64	230
	14.66	252
	14.68	215
	14.7	228
	14.72	237
	14.74	229
	14.76	250
	14.78	254
	14.8	228
	14.82	253
	14.84	241
	14.86	248
	14.88	227
	14.9	239
	14.92	223
	14.94	253
	14.96	247
	14.98	235
	15	263
	15.02	236
	15.04	266
	15.06	234
	15.08	233
	15.1	251
	15.12	242
	15.14	288
	15.16	237
	15.18	239
	15.2	256
	15.22	264
	15.24	218
	15.26	213
	15.28	228
	15.3	253
	15.32	226
	15.34	254
	15.36	261
	15.38	236
	15.4	244
	15.42	247
	15.44	258
	15.46	248
	15.48	255
	15.5	252
	15.52	251
	15.54	251
	15.56	262
	15.58	247
	15.6	242
	15.62	245
	15.64	266
	15.66	254
	15.68	234
	15.7	285
	15.72	231
	15.74	235
	15.76	236
	15.78	217
	15.8	264
	15.82	249
	15.84	281
	15.86	276
	15.88	265
	15.9	251
	15.92	255
	15.94	298
	15.96	246
	15.98	284
	16	245
	16.02	290
	16.04	246
	16.06	244
	16.08	257
	16.1	279
	16.12	286
	16.14	272
	16.16	283
	16.18	273
	16.2	272
	16.22	273
	16.24	270
	16.26	292
	16.28	252
	16.3	265
	16.32	265
	16.34	253
	16.36	282
	16.38	290
	16.4	268
	16.42	266
	16.44	265
	16.46	260
	16.48	285
	16.5	285
	16.52	306
	16.54	300
	16.56	275
	16.58	258
	16.6	266
	16.62	274
	16.64	277
	16.66	270
	16.68	274
	16.7	280
	16.72	300
	16.74	282
	16.76	271
	16.78	243
	16.8	291
	16.82	275
	16.84	301
	16.86	299
	16.88	285
	16.9	268
	16.92	294
	16.94	307
	16.96	318
	16.98	300
	17	305
	17.02	278
	17.04	296
	17.06	282
	17.08	271
	17.1	267
	17.12	271
	17.14	267
	17.16	299
	17.18	303
	17.2	276
	17.22	305
	17.24	276
	17.26	289
	17.28	296
	17.3	309
	17.32	292
	17.34	280
	17.36	309
	17.38	316
	17.4	276
	17.42	281
	17.44	302
	17.46	311
	17.48	305
	17.5	315
	17.52	302
	17.54	297
	17.56	292
	17.58	309
	17.6	305
	17.62	299
	17.64	310
	17.66	327
	17.68	322
	17.7	304
	17.72	332
	17.74	313
	17.76	315
	17.78	320
	17.8	294
	17.82	327
	17.84	335
	17.86	312
	17.88	329
	17.9	357
	17.92	322
	17.94	351
	17.96	318
	17.98	301
	18	340
	18.02	326
	18.04	328
	18.06	328
	18.08	335
	18.1	342
	18.12	382
	18.14	346
	18.16	351
	18.18	366
	18.2	372
	18.22	396
	18.24	305
	18.26	341
	18.28	339
	18.3	353
	18.32	345
	18.34	360
	18.36	383
	18.38	331
	18.4	341
	18.42	342
	18.44	347
	18.46	350
	18.48	368
	18.5	349
	18.52	332
	18.54	371
	18.56	408
	18.58	414
	18.6	354
	18.62	382
	18.64	370
	18.66	407
	18.68	402
	18.7	389
	18.72	401
	18.74	361
	18.76	406
	18.78	379
	18.8	386
	18.82	382
	18.84	393
	18.86	402
	18.88	394
	18.9	395
	18.92	381
	18.94	363
	18.96	419
	18.98	408
	19	399
	19.02	417
	19.04	355
	19.06	410
	19.08	426
	19.1	443
	19.12	422
	19.14	448
	19.16	447
	19.18	399
	19.2	416
	19.22	438
	19.24	426
	19.26	438
	19.28	487
	19.3	426
	19.32	412
	19.34	406
	19.36	460
	19.38	443
	19.4	447
	19.42	438
	19.44	422
	19.46	461
	19.48	426
	19.5	388
	19.52	445
	19.54	420
	19.56	461
	19.58	429
	19.6	470
	19.62	453
	19.64	485
	19.66	469
	19.68	476
	19.7	434
	19.72	450
	19.74	461
	19.76	457
	19.78	484
	19.8	473
	19.82	440
	19.84	460
	19.86	473
	19.88	513
	19.9	500
	19.92	496
	19.94	521
	19.96	481
	19.98	471
	20	522
	20.02	509
	20.04	530
	20.06	507
	20.08	496
	20.1	504
	20.12	524
	20.14	500
	20.16	486
	20.18	566
	20.2	471
	20.22	516
	20.24	493
	20.26	503
	20.28	527
	20.3	535
	20.32	503
	20.34	530
	20.36	519
	20.38	542
	20.4	569
	20.42	515
	20.44	541
	20.46	547
	20.48	482
	20.5	510
	20.52	532
	20.54	522
	20.56	528
	20.58	536
	20.6	514
	20.62	544
	20.64	531
	20.66	542
	20.68	577
	20.7	551
	20.72	516
	20.74	550
	20.76	552
	20.78	560
	20.8	540
	20.82	571
	20.84	526
	20.86	557
	20.88	565
	20.9	563
	20.92	571
	20.94	541
	20.96	607
	20.98	599
	21	527
	21.02	564
	21.04	548
	21.06	587
	21.08	553
	21.1	563
	21.12	562
	21.14	558
	21.16	556
	21.18	564
	21.2	553
	21.22	571
	21.24	549
	21.26	582
	21.28	593
	21.3	560
	21.32	595
	21.34	575
	21.36	563
	21.38	589
	21.4	574
	21.42	619
	21.44	597
	21.46	606
	21.48	601
	21.5	593
	21.52	584
	21.54	596
	21.56	587
	21.58	538
	21.6	585
	21.62	586
	21.64	573
	21.66	527
	21.68	580
	21.7	572
	21.72	551
	21.74	555
	21.76	599
	21.78	581
	21.8	568
	21.82	611
	21.84	550
	21.86	594
	21.88	612
	21.9	566
	21.92	549
	21.94	551
	21.96	566
	21.98	625
	22	574
	22.02	565
	22.04	557
	22.06	548
	22.08	532
	22.1	587
	22.12	526
	22.14	584
	22.16	571
	22.18	601
	22.2	575
	22.22	611
	22.24	583
	22.26	593
	22.28	548
	22.3	559
	22.32	568
	22.34	565
	22.36	523
	22.38	577
	22.4	529
	22.42	575
	22.44	534
	22.46	556
	22.48	564
	22.5	542
	22.52	546
	22.54	557
	22.56	521
	22.58	551
	22.6	505
	22.62	531
	22.64	554
	22.66	567
	22.68	513
	22.7	509
	22.72	554
	22.74	529
	22.76	571
	22.78	523
	22.8	560
	22.82	547
	22.84	542
	22.86	521
	22.88	547
	22.9	534
	22.92	511
	22.94	512
	22.96	465
	22.98	497
	23	512
	23.02	510
	23.04	486
	23.06	500
	23.08	507
	23.1	507
	23.12	491
	23.14	510
	23.16	498
	23.18	533
	23.2	511
	23.22	480
	23.24	476
	23.26	515
	23.28	515
	23.3	517
	23.32	496
	23.34	445
	23.36	458
	23.38	477
	23.4	478
	23.42	508
	23.44	467
	23.46	460
	23.48	434
	23.5	508
	23.52	471
	23.54	485
	23.56	474
	23.58	487
	23.6	492
	23.62	448
	23.64	466
	23.66	459
	23.68	506
	23.7	480
	23.72	483
	23.74	461
	23.76	474
	23.78	439
	23.8	448
	23.82	421
	23.84	494
	23.86	437
	23.88	437
	23.9	439
	23.92	428
	23.94	446
	23.96	507
	23.98	441
	24	430
	24.02	439
	24.04	424
	24.06	399
	24.08	435
	24.1	432
	24.12	444
	24.14	434
	24.16	400
	24.18	408
	24.2	428
	24.22	399
	24.24	405
	24.26	404
	24.28	461
	24.3	400
	24.32	413
	24.34	415
	24.36	371
	24.38	404
	24.4	401
	24.42	411
	24.44	393
	24.46	433
	24.48	408
	24.5	407
	24.52	391
	24.54	450
	24.56	438
	24.58	376
	24.6	372
	24.62	360
	24.64	379
	24.66	395
	24.68	413
	24.7	399
	24.72	389
	24.74	387
	24.76	370
	24.78	376
	24.8	404
	24.82	366
	24.84	371
	24.86	360
	24.88	365
	24.9	369
	24.92	395
	24.94	392
	24.96	366
	24.98	373
	25	361
	25.02	356
	25.04	353
	25.06	364
	25.08	392
	25.1	367
	25.12	341
	25.14	371
	25.16	380
	25.18	346
	25.2	338
	25.22	347
	25.24	340
	25.26	350
	25.28	375
	25.3	366
	25.32	330
	25.34	363
	25.36	360
	25.38	377
	25.4	359
	25.42	320
	25.44	325
	25.46	355
	25.48	329
	25.5	316
	25.52	356
	25.54	363
	25.56	367
	25.58	338
	25.6	325
	25.62	316
	25.64	315
	25.66	318
	25.68	367
	25.7	356
	25.72	343
	25.74	379
	25.76	330
	25.78	337
	25.8	321
	25.82	303
	25.84	325
	25.86	311
	25.88	301
	25.9	327
	25.92	343
	25.94	323
	25.96	342
	25.98	350
	26	309
	26.02	307
	26.04	321
	26.06	297
	26.08	324
	26.1	305
	26.12	326
	26.14	317
	26.16	301
	26.18	284
	26.2	350
	26.22	329
	26.24	322
	26.26	299
	26.28	316
	26.3	302
	26.32	312
	26.34	287
	26.36	275
	26.38	290
	26.4	293
	26.42	318
	26.44	312
	26.46	258
	26.48	294
	26.5	301
	26.52	270
	26.54	301
	26.56	301
	26.58	280
	26.6	253
	26.62	290
	26.64	290
	26.66	261
	26.68	256
	26.7	268
	26.72	258
	26.74	260
	26.76	291
	26.78	291
	26.8	258
	26.82	254
	26.84	276
	26.86	304
	26.88	256
	26.9	275
	26.92	238
	26.94	244
	26.96	269
	26.98	243
	27	238
	27.02	246
	27.04	269
	27.06	271
	27.08	249
	27.1	243
	27.12	262
	27.14	260
	27.16	269
	27.18	236
	27.2	260
	27.22	227
	27.24	235
	27.26	235
	27.28	247
	27.3	251
	27.32	243
	27.34	252
	27.36	247
	27.38	241
	27.4	251
	27.42	256
	27.44	270
	27.46	243
	27.48	255
	27.5	234
	27.52	258
	27.54	242
	27.56	242
	27.58	236
	27.6	222
	27.62	225
	27.64	233
	27.66	227
	27.68	212
	27.7	232
	27.72	247
	27.74	230
	27.76	250
	27.78	223
	27.8	238
	27.82	237
	27.84	227
	27.86	238
	27.88	225
	27.9	228
	27.92	224
	27.94	228
	27.96	218
	27.98	228
	28	237
	28.02	195
	28.04	196
	28.06	247
	28.08	229
	28.1	218
	28.12	213
	28.14	202
	28.16	223
	28.18	210
	28.2	221
	28.22	199
	28.24	189
	28.26	215
	28.28	217
	28.3	206
	28.32	215
	28.34	203
	28.36	221
	28.38	205
	28.4	227
	28.42	222
	28.44	200
	28.46	220
	28.48	197
	28.5	194
	28.52	181
	28.54	208
	28.56	216
	28.58	221
	28.6	215
	28.62	191
	28.64	193
	28.66	180
	28.68	205
	28.7	206
	28.72	192
	28.74	223
	28.76	200
	28.78	218
	28.8	178
	28.82	186
	28.84	168
	28.86	184
	28.88	214
	28.9	237
	28.92	185
	28.94	198
	28.96	188
	28.98	194
	29	224
	29.02	191
	29.04	228
	29.06	191
	29.08	187
	29.1	210
	29.12	181
	29.14	202
	29.16	196
	29.18	192
	29.2	181
	29.22	192
	29.24	172
	29.26	198
	29.28	188
	29.3	196
	29.32	184
	29.34	194
	29.36	199
	29.38	202
	29.4	190
	29.42	183
	29.44	184
	29.46	180
	29.48	160
	29.5	166
	29.52	177
	29.54	162
	29.56	175
	29.58	180
	29.6	161
	29.62	177
	29.64	198
	29.66	212
	29.68	189
	29.7	174
	29.72	164
	29.74	158
	29.76	165
	29.78	174
	29.8	172
	29.82	157
	29.84	169
	29.86	171
	29.88	153
	29.9	159
	29.92	162
	29.94	174
	29.96	166
	29.98	172
	30	174
	30.02	173
	30.04	174
	30.06	185
	30.08	176
	30.1	171
	30.12	181
	30.14	161
	30.16	169
	30.18	189
	30.2	177
	30.22	173
	30.24	163
	30.26	185
	30.28	179
	30.3	200
	30.32	176
	30.34	171
	30.36	175
	30.38	153
	30.4	165
	30.42	186
	30.44	163
	30.46	160
	30.48	152
	30.5	168
	30.52	153
	30.54	170
	30.56	181
	30.58	172
	30.6	163
	30.62	140
	30.64	166
	30.66	161
	30.68	174
	30.7	153
	30.72	153
	30.74	179
	30.76	143
	30.78	152
	30.8	158
	30.82	182
	30.84	188
	30.86	191
	30.88	179
	30.9	174
	30.92	152
	30.94	181
	30.96	183
	30.98	148
	31	145
	31.02	141
	31.04	174
	31.06	143
	31.08	159
	31.1	164
	31.12	176
	31.14	145
	31.16	160
	31.18	135
	31.2	156
	31.22	151
	31.24	151
	31.26	165
	31.28	183
	31.3	147
	31.32	167
	31.34	141
	31.36	172
	31.38	189
	31.4	161
	31.42	178
	31.44	163
	31.46	151
	31.48	167
	31.5	145
	31.52	123
	31.54	146
	31.56	173
	31.58	147
	31.6	145
	31.62	140
	31.64	147
	31.66	138
	31.68	153
	31.7	156
	31.72	163
	31.74	142
	31.76	148
	31.78	162
	31.8	156
	31.82	136
	31.84	142
	31.86	146
	31.88	136
	31.9	136
	31.92	136
	31.94	151
	31.96	125
	31.98	142
	32	165
	32.02	139
	32.04	126
	32.06	144
	32.08	138
	32.1	140
	32.12	145
	32.14	175
	32.16	142
	32.18	127
	32.2	139
	32.22	154
	32.24	141
	32.26	130
	32.28	148
	32.3	131
	32.32	130
	32.34	129
	32.36	150
	32.38	160
	32.4	147
	32.42	142
	32.44	129
	32.46	113
	32.48	137
	32.5	134
	32.52	141
	32.54	124
	32.56	155
	32.58	139
	32.6	143
	32.62	131
	32.64	146
	32.66	121
	32.68	146
	32.7	118
	32.72	133
	32.74	144
	32.76	144
	32.78	125
	32.8	138
	32.82	165
	32.84	146
	32.86	153
	32.88	139
	32.9	127
	32.92	148
	32.94	141
	32.96	140
	32.98	134
	33	120
	33.02	131
	33.04	131
	33.06	132
	33.08	127
	33.1	130
	33.12	140
	33.14	141
	33.16	141
	33.18	137
	33.2	128
	33.22	146
	33.24	152
	33.26	146
	33.28	149
	33.3	132
	33.32	142
	33.34	110
	33.36	115
	33.38	130
	33.4	118
	33.42	136
	33.44	133
	33.46	124
	33.48	141
	33.5	147
	33.52	147
	33.54	130
	33.56	113
	33.58	128
	33.6	122
	33.62	157
	33.64	125
	33.66	144
	33.68	132
	33.7	130
	33.72	120
	33.74	152
	33.76	124
	33.78	135
	33.8	151
	33.82	138
	33.84	107
	33.86	120
	33.88	112
	33.9	142
	33.92	130
	33.94	116
	33.96	135
	33.98	118
	34	109
	34.02	112
	34.04	132
	34.06	105
	34.08	111
	34.1	117
	34.12	126
	34.14	133
	34.16	123
	34.18	101
	34.2	110
	34.22	137
	34.24	125
	34.26	109
	34.28	123
	34.3	127
	34.32	105
	34.34	122
	34.36	130
	34.38	128
	34.4	120
	34.42	115
	34.44	99
	34.46	121
	34.48	122
	34.5	111
	34.52	127
	34.54	130
	34.56	124
	34.58	123
	34.6	99
	34.62	118
	34.64	123
	34.66	130
	34.68	129
	34.7	136
	34.72	86
	34.74	101
	34.76	102
	34.78	134
	34.8	106
	34.82	111
	34.84	111
	34.86	126
	34.88	143
	34.9	121
	34.92	114
	34.94	135
	34.96	117
	34.98	111
	35	113

## Sheet: Fig  3d
	2θ / degree	Intensity (a.u.)
	2	4271.9
	2.01	4084.52
	2.02	3814.03
	2.03	4074.99
	2.04	4185.28
	2.05	4332.85
	2.06	4080.27
	2.07	3495.12
	2.08	3600.63
	2.09	3668.65
	2.1	4439.09
	2.11	4079.14
	2.12	4089.79
	2.13	4511.23
	2.14	3946.88
	2.15	3925.55
	2.16	4216.94
	2.17	3883.37
	2.18	4184.07
	2.19	4110.16
	2.2	4655.02
	2.21	4238.69
	2.22	4384.4
	2.23	4174.48
	2.24	4267.98
	2.25	4355.2
	2.26	4429.71
	2.27	4347.28
	2.28	4704.21
	2.29	4347.91
	2.3	4558.12
	2.31	4526.85
	2.32	4094.8
	2.33	3623.85
	2.34	4590.04
	2.35	4218.69
	2.36	4387.53
	2.37	4411.63
	2.38	4439.51
	2.39	4106.89
	2.4	4533.93
	2.41	4180.52
	2.42	4553.84
	2.43	4533.31
	2.44	4424.12
	2.45	4476.87
	2.46	4109.01
	2.47	4329.24
	2.48	4296.72
	2.49	4503.17
	2.5	4741.47
	2.51	4692.85
	2.52	4243.23
	2.53	4932.64
	2.54	4258.32
	2.55	4631.66
	2.56	4495.02
	2.57	4452.52
	2.58	4557.62
	2.59	4814.33
	2.6	4807.17
	2.61	4695.72
	2.62	4888.79
	2.63	4830.92
	2.64	4777.2
	2.65	4744.68
	2.66	4778.74
	2.67	4995.7
	2.68	5036.76
	2.69	5123.7
	2.7	4805.13
	2.71	5257.18
	2.72	5462.84
	2.73	5666.44
	2.74	5061.16
	2.75	5388.17
	2.76	4922.52
	2.77	5247.94
	2.78	5404.78
	2.79	5182.51
	2.8	5498.37
	2.81	5380.52
	2.82	5417.28
	2.83	5977.03
	2.84	6046.64
	2.85	5640.82
	2.86	5710.15
	2.87	5621.9
	2.88	6241.28
	2.89	5779.62
	2.9	6260.49
	2.91	6184.53
	2.92	6807.69
	2.93	6579.79
	2.94	6715.85
	2.95	7400.79
	2.96	6794.52
	2.97	7791.16
	2.98	6841.26
	2.99	6858.26
	3	7838.48
	3.01	7646.9
	3.02	7893.55
	3.03	8023.38
	3.04	8376.08
	3.05	8133.75
	3.06	8731.05
	3.07	8843.66
	3.08	9446.11
	3.09	9094.68
	3.1	8978.92
	3.11	9681.33
	3.12	9105.95
	3.13	9704.68
	3.14	9088.78
	3.15	9888.76
	3.16	10090.1
	3.17	10380
	3.18	9534.18
	3.19	9870.33
	3.2	10558.3
	3.21	10569.4
	3.22	10822.5
	3.23	10563.8
	3.24	10874.2
	3.25	11938.4
	3.26	11498.7
	3.27	12468.3
	3.28	12350.9
	3.29	11705.9
	3.3	12586.4
	3.31	11721.3
	3.32	12277
	3.33	12045.5
	3.34	12102.9
	3.35	12782.3
	3.36	12353.7
	3.37	12164.4
	3.38	11566.3
	3.39	13010.5
	3.4	12359.4
	3.41	12466.4
	3.42	13147.1
	3.43	12905
	3.44	12556.2
	3.45	12202
	3.46	12641.1
	3.47	13005.5
	3.48	13448.1
	3.49	13392.2
	3.5	14118.1
	3.51	13462.2
	3.52	14203
	3.53	13232
	3.54	13862.6
	3.55	13283.1
	3.56	13697.1
	3.57	13122.5
	3.58	12222.2
	3.59	11532.7
	3.6	12144.8
	3.61	12686.7
	3.62	12921
	3.63	13204.6
	3.64	13312.8
	3.65	12478.6
	3.66	11832.6
	3.67	12335.9
	3.68	11890.5
	3.69	11615.9
	3.7	10796.3
	3.71	11830.4
	3.72	11742.7
	3.73	11172.7
	3.74	11653.2
	3.75	10805
	3.76	11005.8
	3.77	11007.1
	3.78	11384.2
	3.79	10193.6
	3.8	10144.7
	3.81	10335.8
	3.82	10307.7
	3.83	10140.6
	3.84	9267.48
	3.85	10196.3
	3.86	9490.32
	3.87	9563.15
	3.88	9901.34
	3.89	9101.45
	3.9	8654.24
	3.91	8848.21
	3.92	8220.28
	3.93	8388.34
	3.94	7993.97
	3.95	8273.28
	3.96	7857.46
	3.97	7632.31
	3.98	7655.49
	3.99	7390.83
	4	7749.31
	4.01	7068.74
	4.02	7542.6
	4.03	7479.15
	4.04	6771.42
	4.05	6723.76
	4.06	6575.94
	4.07	6396.42
	4.08	6839.91
	4.09	6365.99
	4.1	6601.95
	4.11	6473.7
	4.12	6262.39
	4.13	5803.15
	4.14	6444.97
	4.15	6421.12
	4.16	5630.5
	4.17	5310.32
	4.18	5532.96
	4.19	5560.61
	4.2	5617.43
	4.21	5352.49
	4.22	5475.61
	4.23	5523.32
	4.24	4763.21
	4.25	4722.64
	4.26	5160.69
	4.27	4910.08
	4.28	4836
	4.29	5156.58
	4.3	4723.55
	4.31	4975.87
	4.32	4702.53
	4.33	4524.04
	4.34	4467.12
	4.35	4812.66
	4.36	4361.29
	4.37	4275.4
	4.38	4738.74
	4.39	4371.6
	4.4	3902.31
	4.41	4473.98
	4.42	3789.55
	4.43	4067.08
	4.44	3781.29
	4.45	3740.28
	4.46	4503.98
	4.47	4147.48
	4.48	3382.35
	4.49	3634.76
	4.5	3805.04
	4.51	3799.63
	4.52	3334.75
	4.53	3125.98
	4.54	3648.4
	4.55	3126.19
	4.56	3894.35
	4.57	3171.44
	4.58	3486.91
	4.59	3530.36
	4.6	3294.52
	4.61	3119.12
	4.62	3284.44
	4.63	3457.62
	4.64	3475.27
	4.65	3162.56
	4.66	3033.88
	4.67	3383.78
	4.68	2460.28
	4.69	3123.6
	4.7	3027.85
	4.71	3014.76
	4.72	2833.31
	4.73	2858.99
	4.74	2835.81
	4.75	2918.44
	4.76	2847.01
	4.77	2967.89
	4.78	2719.78
	4.79	2527.03
	4.8	2778.4
	4.81	2925.44
	4.82	2407.65
	4.83	2654.74
	4.84	2464.52
	4.85	2795.42
	4.86	2639.08
	4.87	2862.58
	4.88	2692.34
	4.89	2510.38
	4.9	2710.89
	4.91	2899.04
	4.92	2634.3
	4.93	2785.16
	4.94	2648.74
	4.95	2588.91
	4.96	2564.79
	4.97	3044.04
	4.98	2416.63
	4.99	2494.8
	5	2122.98
	5.01	2452.37
	5.02	2203.05
	5.03	2591.09
	5.04	2522.5
	5.05	2335.89
	5.06	2361.5
	5.07	2697.09
	5.08	2534.75
	5.09	2309.02
	5.1	2222.84
	5.11	2372.71
	5.12	2245.39
	5.13	2494.96
	5.14	2403.93
	5.15	2541.6
	5.16	2425.81
	5.17	2108.49
	5.18	2175.71
	5.19	2510.36
	5.2	2378.97
	5.21	2277.37
	5.22	2261.96
	5.23	2327.96
	5.24	2652.14
	5.25	2132.67
	5.26	2048.19
	5.27	2418.18
	5.28	2476.27
	5.29	1882.61
	5.3	2332.93
	5.31	2072.05
	5.32	2319.99
	5.33	1883.7
	5.34	1865.03
	5.35	2120.28
	5.36	2413.13
	5.37	2174.92
	5.38	2082.08
	5.39	2096.23
	5.4	2092.11
	5.41	2043.11
	5.42	1920.6
	5.43	2017.07
	5.44	1947.76
	5.45	2006.88
	5.46	2399.17
	5.47	2200.36
	5.48	1846.62
	5.49	2163.01
	5.5	1999.33
	5.51	1879.5
	5.52	1909.38
	5.53	2047.93
	5.54	1993.45
	5.55	1970.68
	5.56	2048.44
	5.57	1888.37
	5.58	1855.91
	5.59	1882.84
	5.6	2067.21
	5.61	1773.87
	5.62	1896.63
	5.63	1832.38
	5.64	1996.7
	5.65	2082.8
	5.66	2145.81
	5.67	2228.82
	5.68	1819.29
	5.69	2009.3
	5.7	1802.64
	5.71	2129.18
	5.72	1943.02
	5.73	1760.09
	5.74	2008.48
	5.75	2127.52
	5.76	2167.28
	5.77	1859.81
	5.78	2152.62
	5.79	2202.67
	5.8	1990.54
	5.81	2372.63
	5.82	2175.66
	5.83	2463.23
	5.84	2284.98
	5.85	2318.29
	5.86	2361.18
	5.87	1789.86
	5.88	1978.04
	5.89	2159.6
	5.9	2160.07
	5.91	1982.87
	5.92	2179.38
	5.93	2430.63
	5.94	2020.89
	5.95	1982.38
	5.96	2018.95
	5.97	2229.32
	5.98	2421.68
	5.99	2095.5
	6	2060.25
	6.01	2219.22
	6.02	2068.12
	6.03	1925.96
	6.04	1811.06
	6.05	1768.36
	6.06	1764.42
	6.07	1926.31
	6.08	1913.9
	6.09	1809.56
	6.1	1954.42
	6.11	1830.66
	6.12	2343.75
	6.13	1632.18
	6.14	1636.9
	6.15	2060.38
	6.16	1930.1
	6.17	2035.99
	6.18	1844.36
	6.19	2232.11
	6.2	1961.89
	6.21	2261.51
	6.22	2044.49
	6.23	2252.1
	6.24	2062.3
	6.25	1884.11
	6.26	1870.19
	6.27	1890.51
	6.28	2064.11
	6.29	2039.28
	6.3	2059.89
	6.31	2173.7
	6.32	2137.33
	6.33	1787.38
	6.34	1773.92
	6.35	1923.02
	6.36	1803.92
	6.37	1893.17
	6.38	1910.56
	6.39	1921.34
	6.4	2041.33
	6.41	1995.96
	6.42	1908.68
	6.43	1988.36
	6.44	1685.26
	6.45	1550.37
	6.46	1489.66
	6.47	1700.02
	6.48	1970.08
	6.49	1809.49
	6.5	2016.7
	6.51	1975.09
	6.52	1881.36
	6.53	1542.49
	6.54	1699.17
	6.55	1557.36
	6.56	1634.07
	6.57	1627.36
	6.58	1819.8
	6.59	1729.36
	6.6	1685.67
	6.61	1908.95
	6.62	1627.25
	6.63	1569.79
	6.64	1908.32
	6.65	1603.49
	6.66	1662.94
	6.67	1779.27
	6.68	1481.68
	6.69	1519.32
	6.7	1522.12
	6.71	1554.46
	6.72	1492.8
	6.73	1833.04
	6.74	1539.65
	6.75	1385.52
	6.76	1460.04
	6.77	1412.61
	6.78	1531.06
	6.79	1762.9
	6.8	1562.04
	6.81	1369.33
	6.82	1408.99
	6.83	1338.68
	6.84	1358.73
	6.85	1391.14
	6.86	1708.72
	6.87	1316.88
	6.88	1495.86
	6.89	1522.82
	6.9	1224.81
	6.91	1374.42
	6.92	1436.36
	6.93	1362.64
	6.94	1460.42
	6.95	1255.91
	6.96	1041.42
	6.97	1305.06
	6.98	1090.74
	6.99	1043.43
	7	1305.79
	7.01	1195.08
	7.02	1133.28
	7.03	965.514
	7.04	1012.4
	7.05	1316.46
	7.06	1362.5
	7.07	1179.18
	7.08	1147.69
	7.09	983.848
	7.1	1190.61
	7.11	1203.02
	7.12	1167.3
	7.13	1027.04
	7.14	1118.26
	7.15	956.638
	7.16	1283.18
	7.17	1283.33
	7.18	1244.37
	7.19	1026.68
	7.2	1212.27
	7.21	964.838
	7.22	984.876
	7.23	1270.89
	7.24	1014.31
	7.25	1014.41
	7.26	958.139
	7.27	1133.88
	7.28	1004.67
	7.29	1179.38
	7.3	1076.54
	7.31	1148.37
	7.32	893.528
	7.33	1245.81
	7.34	1280.29
	7.35	1069.85
	7.36	1033.69
	7.37	1302.51
	7.38	1171.02
	7.39	978.288
	7.4	1166.04
	7.41	1095.36
	7.42	1001.84
	7.43	1215.5
	7.44	860.46
	7.45	1026.11
	7.46	1123.71
	7.47	883.143
	7.48	946.759
	7.49	840.667
	7.5	975.877
	7.51	902.556
	7.52	1044.41
	7.53	908.148
	7.54	1192.91
	7.55	1027.31
	7.56	1099.41
	7.57	871.401
	7.58	1140.24
	7.59	1037.66
	7.6	1239.23
	7.61	1201.13
	7.62	814.861
	7.63	816.617
	7.64	839.603
	7.65	935.989
	7.66	1260.2
	7.67	1093.17
	7.68	1040.04
	7.69	1064.52
	7.7	972.077
	7.71	781.475
	7.72	914.947
	7.73	1140.47
	7.74	881.675
	7.75	953.383
	7.76	853.768
	7.77	829.81
	7.78	834.175
	7.79	909.978
	7.8	1122.98
	7.81	1030.82
	7.82	1037.22
	7.83	823.513
	7.84	990.336
	7.85	876.102
	7.86	905.128
	7.87	1031.56
	7.88	791.133
	7.89	977.218
	7.9	1034.36
	7.91	1177.15
	7.92	987.273
	7.93	828.161
	7.94	904.599
	7.95	827.56
	7.96	890.512
	7.97	858.343
	7.98	942.439
	7.99	982.837
	8	884.902
	8.01	896.207
	8.02	739.647
	8.03	933.749
	8.04	879.314
	8.05	823.735
	8.06	843.894
	8.07	718.116
	8.08	896.122
	8.09	926.743
	8.1	1046.9
	8.11	1020.02
	8.12	918.857
	8.13	732.564
	8.14	831.219
	8.15	795.641
	8.16	950.198
	8.17	1038.58
	8.18	903.114
	8.19	1073.38
	8.2	867.603
	8.21	955.358
	8.22	1033.63
	8.23	881.049
	8.24	837.283
	8.25	775.454
	8.26	778.552
	8.27	731.561
	8.28	814.089
	8.29	844.051
	8.3	875.077
	8.31	962.593
	8.32	972.484
	8.33	827.503
	8.34	990.157
	8.35	685.754
	8.36	968.037
	8.37	914.218
	8.38	920.645
	8.39	985.385
	8.4	769.036
	8.41	810.08
	8.42	941.979
	8.43	874.278
	8.44	636.244
	8.45	737.296
	8.46	921.929
	8.47	847.374
	8.48	704.186
	8.49	783.481
	8.5	801.406
	8.51	1030.05
	8.52	681.189
	8.53	815.757
	8.54	777.235
	8.55	803.784
	8.56	758.066
	8.57	720.42
	8.58	930.982
	8.59	808.782
	8.6	806.135
	8.61	965.803
	8.62	780.213
	8.63	806.649
	8.64	898.889
	8.65	705.028
	8.66	709.408
	8.67	976.538
	8.68	828.48
	8.69	699.084
	8.7	884.051
	8.71	864.07
	8.72	799.315
	8.73	839.327
	8.74	890.164
	8.75	810.771
	8.76	905.369
	8.77	958.996
	8.78	924.007
	8.79	893.401
	8.8	816.284
	8.81	855.361
	8.82	926.51
	8.83	767.443
	8.84	680.915
	8.85	892.694
	8.86	1057.87
	8.87	739.357
	8.88	793.597
	8.89	814.426
	8.9	749.211
	8.91	859.1
	8.92	841.249
	8.93	945.618
	8.94	842.084
	8.95	727.108
	8.96	666.568
	8.97	896.274
	8.98	946.888
	8.99	781.438
	9	753.319
	9.01	543.182
	9.02	1071.76
	9.03	771.051
	9.04	717.844
	9.05	999.718
	9.06	771.783
	9.07	913.274
	9.08	686.381
	9.09	719.261
	9.1	810.894
	9.11	781.6
	9.12	769.927
	9.13	774.205
	9.14	611.902
	9.15	797.349
	9.16	731.261
	9.17	643.206
	9.18	947.768
	9.19	658.913
	9.2	785.482
	9.21	689.267
	9.22	784.729
	9.23	827.466
	9.24	813.752
	9.25	744.203
	9.26	585.887
	9.27	667.605
	9.28	751.08
	9.29	782.159
	9.3	754.547
	9.31	504.685
	9.32	846.938
	9.33	809.263
	9.34	729.199
	9.35	720.125
	9.36	847.961
	9.37	857.369
	9.38	690.148
	9.39	676.697
	9.4	769.532
	9.41	716.848
	9.42	779.709
	9.43	664.722
	9.44	860.967
	9.45	732.861
	9.46	875.093
	9.47	725.184
	9.48	601.208
	9.49	688.691
	9.5	830.802
	9.51	779.811
	9.52	774.74
	9.53	812.57
	9.54	629.027
	9.55	618.597
	9.56	833.46
	9.57	610.786
	9.58	483.94
	9.59	671.219
	9.6	969.396
	9.61	731.288
	9.62	563.866
	9.63	684.37
	9.64	440.778
	9.65	684.024
	9.66	681.603
	9.67	725.583
	9.68	668.026
	9.69	732.693
	9.7	664.227
	9.71	714.676
	9.72	647.456
	9.73	804.646
	9.74	831.105
	9.75	764.554
	9.76	789.257
	9.77	465.572
	9.78	638.362
	9.79	786.275
	9.8	550.178
	9.81	781.716
	9.82	846.547
	9.83	651.315
	9.84	713.631
	9.85	526.471
	9.86	571.758
	9.87	692.766
	9.88	755.4
	9.89	609.529
	9.9	603.908
	9.91	695.596
	9.92	768.198
	9.93	612.34
	9.94	516.548
	9.95	580.644
	9.96	801.583
	9.97	600.566
	9.98	585.169
	9.99	689.697
	10	835.383
	10.01	411.138
	10.02	507.976
	10.03	773.569
	10.04	544.225
	10.05	613.644
	10.06	782.182
	10.07	614.014
	10.08	490.254
	10.09	628.206
	10.1	678.453
	10.11	715.599
	10.12	607.944
	10.13	712.258
	10.14	638.273
	10.15	651.176
	10.16	632.792
	10.17	546.269
	10.18	564.774
	10.19	719.545
	10.2	643.951
	10.21	604.078
	10.22	535.87
	10.23	480.408
	10.24	679.192
	10.25	513.36
	10.26	532.193
	10.27	625.913
	10.28	571.054
	10.29	481.691
	10.3	642.142
	10.31	597.12
	10.32	567.185
	10.33	726.606
	10.34	659.606
	10.35	501.624
	10.36	535.323
	10.37	485.54
	10.38	353.934
	10.39	587.804
	10.4	537.963
	10.41	654.941
	10.42	431.215
	10.43	610.745
	10.44	537.586
	10.45	702.506
	10.46	641.225
	10.47	443.31
	10.48	590.459
	10.49	513.13
	10.5	602.96
	10.51	615.886
	10.52	690.037
	10.53	719.782
	10.54	628.58
	10.55	701.002
	10.56	552.975
	10.57	636.648
	10.58	611.869
	10.59	620.231
	10.6	532.332
	10.61	606.322
	10.62	648.788
	10.63	640.615
	10.64	550.4
	10.65	738.157
	10.66	736.186
	10.67	409.367
	10.68	695.081
	10.69	658.676
	10.7	670.705
	10.71	560.822
	10.72	566.117
	10.73	448.341
	10.74	565.053
	10.75	548.813
	10.76	654.746
	10.77	600.089
	10.78	529.085
	10.79	491.426
	10.8	461.253
	10.81	557.894
	10.82	627.075
	10.83	649.785
	10.84	613.451
	10.85	526.145
	10.86	560.27
	10.87	731.163
	10.88	424.16
	10.89	577.342
	10.9	446.461
	10.91	618.987
	10.92	467.349
	10.93	539.578
	10.94	510.199
	10.95	561.834
	10.96	497.349
	10.97	638.15
	10.98	579.094
	10.99	542.158
	11	498.224
	11.01	453.798
	11.02	542.728
	11.03	452.483
	11.04	402.43
	11.05	354.667
	11.06	529.342
	11.07	580.343
	11.08	470.056
	11.09	436.45
	11.1	560.043
	11.11	463.906
	11.12	696.031
	11.13	464.478
	11.14	515.919
	11.15	540.55
	11.16	685.778
	11.17	634.031
	11.18	458.38
	11.19	465.017
	11.2	626.199
	11.21	496.192
	11.22	581.351
	11.23	654.394
	11.24	528.873
	11.25	597.626
	11.26	457.545
	11.27	546.09
	11.28	525.106
	11.29	469.383
	11.3	388.983
	11.31	512.647
	11.32	481.788
	11.33	499.396
	11.34	350.639
	11.35	463.906
	11.36	549.786
	11.37	490.065
	11.38	553.66
	11.39	583.513
	11.4	556.432
	11.41	584.83
	11.42	494.925
	11.43	508.379
	11.44	430.789
	11.45	425.375
	11.46	648.57
	11.47	609.075
	11.48	533.339
	11.49	500.943
	11.5	583.471
	11.51	576.051
	11.52	564.469
	11.53	529.558
	11.54	519.002
	11.55	381.077
	11.56	631.942
	11.57	407.618
	11.58	357.553
	11.59	496.443
	11.6	540.104
	11.61	586.385
	11.62	539.016
	11.63	484.332
	11.64	392.303
	11.65	478.285
	11.66	642.705
	11.67	454.399
	11.68	470.547
	11.69	518.839
	11.7	605.11
	11.71	522.924
	11.72	444.659
	11.73	483.704
	11.74	600.751
	11.75	425.547
	11.76	481.731
	11.77	365.398
	11.78	467.754
	11.79	488.343
	11.8	551.048
	11.81	548.894
	11.82	521.37
	11.83	565.741
	11.84	553.595
	11.85	555.373
	11.86	470.413
	11.87	524.186
	11.88	509.014
	11.89	566.68
	11.9	565.307
	11.91	574.168
	11.92	524.092
	11.93	537.476
	11.94	395.825
	11.95	672.141
	11.96	540.838
	11.97	525.531
	11.98	620.847
	11.99	545.938
	12	677.996
	12.01	509.315
	12.02	612.586
	12.03	449.543
	12.04	447.936
	12.05	489.03
	12.06	541.146
	12.07	579.738
	12.08	525.867
	12.09	485.132
	12.1	480.434
	12.11	572.328
	12.12	552.668
	12.13	395.553
	12.14	550.862
	12.15	540.323
	12.16	420.313
	12.17	536.348
	12.18	505.389
	12.19	415.72
	12.2	465.837
	12.21	477.872
	12.22	528.641
	12.23	543.844
	12.24	364.218
	12.25	534.083
	12.26	495.053
	12.27	534.079
	12.28	590.39
	12.29	513.851
	12.3	584.903
	12.31	425.927
	12.32	521.938
	12.33	491.89
	12.34	479.19
	12.35	521.088
	12.36	544.752
	12.37	377.517
	12.38	470.341
	12.39	608.827
	12.4	517.379
	12.41	518.233
	12.42	577.064
	12.43	481.735
	12.44	399.974
	12.45	319.181
	12.46	502.869
	12.47	695.872
	12.48	452.498
	12.49	439.972
	12.5	343.921
	12.51	465.817
	12.52	420.894
	12.53	555.4
	12.54	464.876
	12.55	620.463
	12.56	432.425
	12.57	432.482
	12.58	620.058
	12.59	415
	12.6	384.541
	12.61	718.127
	12.62	697.523
	12.63	534.466
	12.64	384.687
	12.65	498.667
	12.66	476.464
	12.67	444.295
	12.68	417.458
	12.69	433.594
	12.7	577.771
	12.71	414.528
	12.72	513.241
	12.73	537.452
	12.74	377.697
	12.75	427.669
	12.76	500.178
	12.77	430.228
	12.78	441.036
	12.79	471.686
	12.8	466.946
	12.81	472.936
	12.82	583.155
	12.83	536.404
	12.84	525.081
	12.85	475.763
	12.86	610.088
	12.87	527.374
	12.88	449.326
	12.89	597.404
	12.9	534.028
	12.91	373.204
	12.92	480.066
	12.93	513.08
	12.94	513.427
	12.95	553.726
	12.96	405.039
	12.97	520.224
	12.98	665.525
	12.99	482.136
	13	432.473
	13.01	478.178
	13.02	516
	13.03	623.04
	13.04	577.334
	13.05	432.355
	13.06	361.621
	13.07	400.88
	13.08	479.553
	13.09	371.761
	13.1	490.598
	13.11	502.791
	13.12	595.963
	13.13	325.268
	13.14	525.621
	13.15	423.537
	13.16	550.829
	13.17	441.672
	13.18	655.873
	13.19	526.455
	13.2	552.444
	13.21	452.845
	13.22	541.244
	13.23	628.619
	13.24	425.939
	13.25	363.762
	13.26	515.15
	13.27	419.075
	13.28	448.754
	13.29	571.26
	13.3	460.831
	13.31	717.344
	13.32	511.254
	13.33	517.006
	13.34	409.216
	13.35	486.951
	13.36	462.121
	13.37	485.329
	13.38	424.442
	13.39	438.214
	13.4	467.296
	13.41	453.423
	13.42	519.154
	13.43	493.898
	13.44	462.058
	13.45	392.54
	13.46	349.675
	13.47	402.719
	13.48	579.44
	13.49	521.647
	13.5	529.833
	13.51	497.61
	13.52	553.715
	13.53	631.475
	13.54	482.742
	13.55	474.133
	13.56	535.003
	13.57	522.438
	13.58	486.562
	13.59	642.643
	13.6	468.528
	13.61	608.664
	13.62	612.615
	13.63	543.293
	13.64	492.803
	13.65	575.027
	13.66	436.243
	13.67	362.053
	13.68	443.157
	13.69	433.894
	13.7	439.286
	13.71	561.891
	13.72	643.707
	13.73	492.398
	13.74	513.667
	13.75	568.346
	13.76	647.622
	13.77	565.327
	13.78	783.457
	13.79	427.249
	13.8	412.911
	13.81	540.516
	13.82	465.511
	13.83	544.327
	13.84	568.503
	13.85	542.747
	13.86	566.923
	13.87	540.7
	13.88	559.952
	13.89	521.972
	13.9	529.057
	13.91	538.627
	13.92	493.741
	13.93	536.258
	13.94	565.251
	13.95	558.43
	13.96	595.849
	13.97	454.413
	13.98	563.286
	13.99	467.422
	14	634.703
	14.01	479.548
	14.02	462.836
	14.03	488.941
	14.04	394.499
	14.05	470.715
	14.06	507.089
	14.07	457.245
	14.08	619.054
	14.09	610.423
	14.1	438.843
	14.11	601.015
	14.12	673.635
	14.13	589.748
	14.14	558.868
	14.15	501.65
	14.16	518.345
	14.17	455.624
	14.18	412.133
	14.19	566.119
	14.2	443.887
	14.21	620.792
	14.22	629.805
	14.23	535.827
	14.24	471.951
	14.25	554.414
	14.26	600.365
	14.27	533.431
	14.28	508.742
	14.29	434.924
	14.3	487.346
	14.31	446.163
	14.32	551.878
	14.33	620.887
	14.34	448.522
	14.35	492.998
	14.36	518.477
	14.37	542.221
	14.38	478.315
	14.39	557.71
	14.4	752.321
	14.41	455.949
	14.42	491.159
	14.43	492.399
	14.44	516.53
	14.45	609.633
	14.46	495.336
	14.47	615.002
	14.48	592.818
	14.49	621.628
	14.5	577.461
	14.51	515.219
	14.52	531.462
	14.53	445.961
	14.54	478.137
	14.55	390.024
	14.56	522.348
	14.57	560.234
	14.58	638.663
	14.59	598.837
	14.6	579.901
	14.61	510.898
	14.62	532.928
	14.63	626.514
	14.64	614.95
	14.65	562.767
	14.66	549.101
	14.67	705.49
	14.68	688.826
	14.69	587.524
	14.7	545.865
	14.71	673.484
	14.72	472.07
	14.73	740.679
	14.74	474.055
	14.75	641.112
	14.76	785.487
	14.77	496.164
	14.78	455.551
	14.79	685.135
	14.8	484.574
	14.81	490.289
	14.82	670.228
	14.83	562.562
	14.84	482.751
	14.85	591.295
	14.86	592.81
	14.87	648.412
	14.88	589.362
	14.89	632.618
	14.9	643.686
	14.91	552.891
	14.92	539.221
	14.93	578.968
	14.94	761.127
	14.95	806.324
	14.96	621.054
	14.97	716.682
	14.98	733.638
	14.99	745.929
	15	659.365
	15.01	503.885
	15.02	513.201
	15.03	609.261
	15.04	700.215
	15.05	620.394
	15.06	611.992
	15.07	872.552
	15.08	545.839
	15.09	696.438
	15.1	602.174
	15.11	954.952
	15.12	701.894
	15.13	578.467
	15.14	707.358
	15.15	713.445
	15.16	682.407
	15.17	703.391
	15.18	787.295
	15.19	645.881
	15.2	525.061
	15.21	632.711
	15.22	888.737
	15.23	634.896
	15.24	490.324
	15.25	544.066
	15.26	739.549
	15.27	689.274
	15.28	733.714
	15.29	679.865
	15.3	688.889
	15.31	809.078
	15.32	545.944
	15.33	591.892
	15.34	737.461
	15.35	629.557
	15.36	660.388
	15.37	726.882
	15.38	738.298
	15.39	713.269
	15.4	652.908
	15.41	792.685
	15.42	722.659
	15.43	642.54
	15.44	671.935
	15.45	756.48
	15.46	882.519
	15.47	734.502
	15.48	704.077
	15.49	640.498
	15.5	693.028
	15.51	959.318
	15.52	685.699
	15.53	755.59
	15.54	797.101
	15.55	662.254
	15.56	814.788
	15.57	552.957
	15.58	664.627
	15.59	740.519
	15.6	781.177
	15.61	751.495
	15.62	760.264
	15.63	548.397
	15.64	666.655
	15.65	791.336
	15.66	647.346
	15.67	751.691
	15.68	827.1
	15.69	735.609
	15.7	647.008
	15.71	694.767
	15.72	729.977
	15.73	737.591
	15.74	521.577
	15.75	771.966
	15.76	779.3
	15.77	646.543
	15.78	646.275
	15.79	806.941
	15.8	847.379
	15.81	701.913
	15.82	870.464
	15.83	742.67
	15.84	648.928
	15.85	765.293
	15.86	932.533
	15.87	647.069
	15.88	846.74
	15.89	847.357
	15.9	725.505
	15.91	708.365
	15.92	849.676
	15.93	860.862
	15.94	790.641
	15.95	695.111
	15.96	813.561
	15.97	865.871
	15.98	915.188
	15.99	757.536
	16	759.212
	16.01	761.404
	16.02	725.528
	16.03	751.024
	16.04	734.585
	16.05	743.335
	16.06	708.256
	16.07	755.39
	16.08	874.708
	16.09	791.15
	16.1	733.161
	16.11	796.993
	16.12	774.304
	16.13	941.673
	16.14	678.169
	16.15	745.29
	16.16	710.048
	16.17	781.707
	16.18	760.435
	16.19	809.141
	16.2	800.637
	16.21	819.708
	16.22	693.051
	16.23	903.48
	16.24	732.403
	16.25	689.631
	16.26	813.737
	16.27	811.612
	16.28	815.231
	16.29	695.539
	16.3	782.798
	16.31	656.25
	16.32	784.06
	16.33	820.729
	16.34	795.735
	16.35	984.185
	16.36	788.533
	16.37	666.872
	16.38	783.268
	16.39	703.927
	16.4	908.886
	16.41	754.513
	16.42	883.765
	16.43	813.046
	16.44	861.529
	16.45	848.989
	16.46	756.509
	16.47	819.416
	16.48	736.889
	16.49	851.028
	16.5	918.373
	16.51	918.562
	16.52	696.62
	16.53	650.761
	16.54	854.369
	16.55	827.054
	16.56	633.981
	16.57	789.525
	16.58	650.265
	16.59	725.558
	16.6	778.297
	16.61	719.809
	16.62	784.549
	16.63	792.644
	16.64	614.705
	16.65	937.43
	16.66	599.453
	16.67	796.927
	16.68	818.093
	16.69	626.865
	16.7	682.614
	16.71	682.288
	16.72	848.476
	16.73	726.836
	16.74	772.836
	16.75	814.758
	16.76	592.526
	16.77	637.196
	16.78	926.247
	16.79	827.147
	16.8	635.866
	16.81	741.466
	16.82	826.026
	16.83	782.535
	16.84	562.314
	16.85	623.671
	16.86	896.214
	16.87	589.393
	16.88	676.484
	16.89	677.915
	16.9	761.97
	16.91	520.506
	16.92	877.625
	16.93	696.03
	16.94	811.717
	16.95	756.124
	16.96	683.037
	16.97	853.46
	16.98	596.792
	16.99	827.976
	17	773.482
	17.01	993.193
	17.02	771.082
	17.03	625.476
	17.04	900.858
	17.05	533.36
	17.06	943.177
	17.07	822.114
	17.08	778.921
	17.09	755.08
	17.1	648.024
	17.11	694.278
	17.12	871.618
	17.13	637.539
	17.14	707.014
	17.15	693.531
	17.16	835.897
	17.17	656.089
	17.18	702.42
	17.19	724.833
	17.2	436.352
	17.21	636.143
	17.22	700.203
	17.23	850.259
	17.24	745.083
	17.25	815.289
	17.26	686.988
	17.27	809.575
	17.28	615.857
	17.29	722.682
	17.3	762.29
	17.31	694.528
	17.32	637.784
	17.33	707.67
	17.34	879.622
	17.35	698.816
	17.36	758.691
	17.37	677.612
	17.38	726.066
	17.39	683.896
	17.4	888.395
	17.41	725.791
	17.42	686.4
	17.43	734.453
	17.44	685.667
	17.45	679.934
	17.46	709.795
	17.47	651.213
	17.48	593.799
	17.49	746.996
	17.5	624.773
	17.51	805.263
	17.52	861.646
	17.53	725.763
	17.54	654.155
	17.55	780.536
	17.56	830.046
	17.57	742.813
	17.58	635.515
	17.59	628.858
	17.6	509.146
	17.61	738.153
	17.62	712.985
	17.63	743.577
	17.64	894.527
	17.65	661.879
	17.66	749.696
	17.67	497.497
	17.68	684.111
	17.69	712.507
	17.7	682.958
	17.71	727.411
	17.72	709.78
	17.73	560.916
	17.74	919.678
	17.75	612.049
	17.76	763.527
	17.77	658.824
	17.78	617.251
	17.79	841.221
	17.8	743.381
	17.81	771.948
	17.82	563.904
	17.83	654.52
	17.84	717.26
	17.85	762.757
	17.86	743.606
	17.87	634.288
	17.88	616.719
	17.89	618.764
	17.9	734.232
	17.91	732.626
	17.92	746.233
	17.93	459.91
	17.94	735.121
	17.95	733.097
	17.96	540.722
	17.97	667.914
	17.98	643.304
	17.99	726.102
	18	695.374
	18.01	621.745
	18.02	582.589
	18.03	792.332
	18.04	472.259
	18.05	674.794
	18.06	793.703
	18.07	602.641
	18.08	600.325
	18.09	596.797
	18.1	526.035
	18.11	547.421
	18.12	599.671
	18.13	616.854
	18.14	832.173
	18.15	679.268
	18.16	544.613
	18.17	583.936
	18.18	644.251
	18.19	796.915
	18.2	583.822
	18.21	590.648
	18.22	742.22
	18.23	601.099
	18.24	638.384
	18.25	706.185
	18.26	664.205
	18.27	543.59
	18.28	647.964
	18.29	580.4
	18.3	633.867
	18.31	769.29
	18.32	599.695
	18.33	631.553
	18.34	723.446
	18.35	713.738
	18.36	693.758
	18.37	775.307
	18.38	552.55
	18.39	529.265
	18.4	768.498
	18.41	492.647
	18.42	699.938
	18.43	633.901
	18.44	725.406
	18.45	589.183
	18.46	594.932
	18.47	683.681
	18.48	546.358
	18.49	655.103
	18.5	533.253
	18.51	758.317
	18.52	593.259
	18.53	707.046
	18.54	745.908
	18.55	634.2
	18.56	704.437
	18.57	564.732
	18.58	591.607
	18.59	586.225
	18.6	626.708
	18.61	731.986
	18.62	633.443
	18.63	650.537
	18.64	656.631
	18.65	597.481
	18.66	651.95
	18.67	685.153
	18.68	554.557
	18.69	567.057
	18.7	643.974
	18.71	644.657
	18.72	588.193
	18.73	671.359
	18.74	543.323
	18.75	780.477
	18.76	626.253
	18.77	526.927
	18.78	677.499
	18.79	583.387
	18.8	520.779
	18.81	571.032
	18.82	647.838
	18.83	678.165
	18.84	730.092
	18.85	537.791
	18.86	627.904
	18.87	646.61
	18.88	578.87
	18.89	609.827
	18.9	697.784
	18.91	747.498
	18.92	635.804
	18.93	862.61
	18.94	718.274
	18.95	571.955
	18.96	579.162
	18.97	546.556
	18.98	847.675
	18.99	519.086
	19	679.005
	19.01	512.291
	19.02	807.879
	19.03	605.291
	19.04	690.734
	19.05	815.399
	19.06	578.725
	19.07	567.132
	19.08	765.535
	19.09	611.421
	19.1	838.174
	19.11	653.492
	19.12	558.296
	19.13	581.822
	19.14	711.888
	19.15	654.222
	19.16	725.39
	19.17	718.382
	19.18	642.682
	19.19	647.783
	19.2	633.118
	19.21	473.052
	19.22	719.554
	19.23	623.17
	19.24	582.635
	19.25	677.377
	19.26	614.149
	19.27	548.397
	19.28	529.953
	19.29	584.219
	19.3	604.135
	19.31	630.227
	19.32	596.173
	19.33	677.404
	19.34	610.196
	19.35	547.872
	19.36	581.257
	19.37	579.963
	19.38	618.766
	19.39	652.919
	19.4	822.19
	19.41	617.317
	19.42	544.171
	19.43	672.84
	19.44	707.578
	19.45	638.663
	19.46	696.407
	19.47	581.803
	19.48	624.592
	19.49	455.919
	19.5	654.441
	19.51	660.738
	19.52	677.454
	19.53	582.439
	19.54	649.26
	19.55	624.241
	19.56	656.843
	19.57	582.581
	19.58	672.243
	19.59	597.028
	19.6	538.363
	19.61	671.535
	19.62	757.3
	19.63	598.227
	19.64	557
	19.65	672.268
	19.66	659.13
	19.67	656.176
	19.68	508.75
	19.69	600.732
	19.7	597.011
	19.71	693.637
	19.72	718.391
	19.73	677.463
	19.74	808.066
	19.75	547.096
	19.76	686.343
	19.77	391.07
	19.78	546.17
	19.79	645.572
	19.8	665.155
	19.81	621.885
	19.82	641.478
	19.83	673.799
	19.84	728.03
	19.85	682.14
	19.86	571.816
	19.87	726.372
	19.88	607.72
	19.89	459.557
	19.9	525.718
	19.91	641.72
	19.92	575.782
	19.93	666.264
	19.94	469.122
	19.95	629.381
	19.96	651.738
	19.97	605.466
	19.98	721.619
	19.99	855.502
	20	573.15
	20.01	506.259
	20.02	677.851
	20.03	578.762
	20.04	591.911
	20.05	611.581
	20.06	606.004
	20.07	708.706
	20.08	695.626
	20.09	689.325
	20.1	635.051
	20.11	730.71
	20.12	620.975
	20.13	857.035
	20.14	614.902
	20.15	643.493
	20.16	615.088
	20.17	778.735
	20.18	518.77
	20.19	557.395
	20.2	683.375
	20.21	531.743
	20.22	494.081
	20.23	676.482
	20.24	684.942
	20.25	638.208
	20.26	590.195
	20.27	625.638
	20.28	602.525
	20.29	580.831
	20.3	545.982
	20.31	735.261
	20.32	658.984
	20.33	696.274
	20.34	541.701
	20.35	614.292
	20.36	639.169
	20.37	828.361
	20.38	636.921
	20.39	550.14
	20.4	840.258
	20.41	707.471
	20.42	675.937
	20.43	754.484
	20.44	671.219
	20.45	651.21
	20.46	482.616
	20.47	562.909
	20.48	607.367
	20.49	753.213
	20.5	537.349
	20.51	706.734
	20.52	765.205
	20.53	796.677
	20.54	569.381
	20.55	666.21
	20.56	651.428
	20.57	630.455
	20.58	627.271
	20.59	669.936
	20.6	523.105
	20.61	639.098
	20.62	497.136
	20.63	585.446
	20.64	714.799
	20.65	667.012
	20.66	498.07
	20.67	458.826
	20.68	659.766
	20.69	552.658
	20.7	537.577
	20.71	690.158
	20.72	812.193
	20.73	550.425
	20.74	698.784
	20.75	807.202
	20.76	688.476
	20.77	602.818
	20.78	791.784
	20.79	728.549
	20.8	576.453
	20.81	548.964
	20.82	676.803
	20.83	638.23
	20.84	728.697
	20.85	621.877
	20.86	735.947
	20.87	575.777
	20.88	861.454
	20.89	728.556
	20.9	597.729
	20.91	923.569
	20.92	612.946
	20.93	752.038
	20.94	610.778
	20.95	730.276
	20.96	675.187
	20.97	544.357
	20.98	680.571
	20.99	670.739
	21	704.618
	21.01	594.947
	21.02	699.965
	21.03	541.291
	21.04	597.784
	21.05	564.066
	21.06	528.889
	21.07	529.877
	21.08	558.662
	21.09	660.964
	21.1	680.117
	21.11	453.468
	21.12	756.075
	21.13	579.758
	21.14	542.557
	21.15	469.087
	21.16	904.782
	21.17	703.306
	21.18	710.616
	21.19	576.498
	21.2	777.406
	21.21	741.42
	21.22	611.047
	21.23	700.599
	21.24	580.15
	21.25	726.203
	21.26	685.284
	21.27	809.978
	21.28	524.634
	21.29	700.379
	21.3	641.59
	21.31	513.238
	21.32	650.68
	21.33	584.705
	21.34	603.318
	21.35	676.114
	21.36	705.224
	21.37	646.489
	21.38	695.386
	21.39	664.239
	21.4	663.936
	21.41	660.786
	21.42	633.381
	21.43	693.181
	21.44	689.347
	21.45	836.888
	21.46	621.108
	21.47	620.306
	21.48	451.329
	21.49	836.235
	21.5	683.428
	21.51	676.117
	21.52	750.813
	21.53	607.486
	21.54	710.37
	21.55	653.321
	21.56	806.439
	21.57	579.243
	21.58	533.42
	21.59	736.69
	21.6	546.631
	21.61	630.643
	21.62	536.607
	21.63	643.794
	21.64	740.823
	21.65	651.627
	21.66	545.066
	21.67	622.314
	21.68	592.895
	21.69	699.943
	21.7	826.835
	21.71	562.704
	21.72	512.764
	21.73	564.515
	21.74	567.43
	21.75	826.971
	21.76	667.045
	21.77	592.286
	21.78	779.137
	21.79	576.542
	21.8	650.96
	21.81	621.899
	21.82	691.768
	21.83	533.412
	21.84	614.068
	21.85	905.921
	21.86	794.982
	21.87	675.032
	21.88	797.337
	21.89	622.599
	21.9	789.215
	21.91	761.37
	21.92	693.963
	21.93	644.52
	21.94	747.355
	21.95	620.969
	21.96	719.768
	21.97	550.819
	21.98	868.384
[truncated: 1,302 more rows]

## Sheet: Fig  4a
		Sodium formate addition amount (eq)	Membrane 1 thickness (um)	Membrane 2 thickness(um)	Membrane 3 thickness (um)	Average membrane thickness (um)	Standard deviation
		5	4	3	2	3	0.8165
		10	4	5	2	3.66667	1.24722
		15	10	3	2	5	3.55903
		20	85	80	100	88.3333	8.49837

## Sheet: Fig  4b
	5 mL	10 mL	15 mL	20 mL
2θ degree	Intensity (a.u.)	Intensity (a.u.)	Intensity (a.u.)	Intensity (a.u.)		Note: The curves have been vertically moved.
2	185.027	630.463	897.806	1279.97
2.02	154.027	619.463	881.806	1280.97
2.04	170.027	646.463	915.806	1312.97
2.06	165.027	630.463	889.806	1285.97
2.08	161.027	637.463	884.806	1318.97
2.1	152.027	640.463	887.806	1305.97
2.12	160.027	616.463	886.806	1286.97
2.14	169.027	628.463	883.806	1297.97
2.16	155.027	634.463	909.806	1271.97
2.18	159.027	634.463	915.806	1315.97
2.2	166.027	611.463	912.806	1326.97
2.22	156.027	632.463	916.806	1306.97
2.24	167.027	638.463	907.806	1324.97
2.26	156.027	634.463	885.806	1301.97
2.28	173.027	643.463	922.806	1296.97
2.3	167.027	635.463	940.806	1320.97
2.32	173.027	634.463	930.806	1323.97
2.34	162.027	644.463	937.806	1317.97
2.36	145.027	633.463	939.806	1334.97
2.38	171.027	620.463	925.806	1311.97
2.4	141.027	626.463	945.806	1353.97
2.42	165.027	617.463	943.806	1354.97
2.44	167.027	635.463	930.806	1337.97
2.46	156.027	639.463	944.806	1348.97
2.48	168.027	641.463	969.806	1349.97
2.5	154.027	622.463	968.806	1351.97
2.52	170.027	633.463	977.806	1348.97
2.54	152.027	638.463	961.806	1352.97
2.56	152.027	632.463	970.806	1329.97
2.58	161.027	627.463	985.806	1343.97
2.6	157.027	638.463	996.806	1345.97
2.62	166.027	633.463	1019.81	1366.97
2.64	172.027	642.463	1024.81	1351.97
2.66	168.027	629.463	1001.81	1391.97
2.68	174.027	617.463	1012.81	1388.97
2.7	151.027	623.463	1045.81	1419.97
2.72	164.027	629.463	1022.81	1410.97
2.74	176.027	641.463	1078.81	1421.97
2.76	163.027	634.463	1043.81	1404.97
2.78	158.027	631.463	1055.81	1419.97
2.8	165.027	634.463	1055.81	1438.97
2.82	174.027	640.463	1066.81	1438.97
2.84	169.027	640.463	1104.81	1438.97
2.86	168.027	646.463	1115.81	1454.97
2.88	166.027	644.463	1122.81	1454.97
2.9	180.027	651.463	1135.81	1468.97
2.92	170.027	647.463	1135.81	1462.97
2.94	182.027	657.463	1143.81	1485.97
2.96	152.027	669.463	1148.81	1513.97
2.98	172.027	639.463	1166.81	1512.97
3	156.027	634.463	1199.81	1509.97
3.02	167.027	648.463	1135.81	1517.97
3.04	183.027	648.463	1201.81	1540.97
3.06	170.027	644.463	1190.81	1550.97
3.08	176.027	672.463	1151.81	1591.97
3.1	166.027	648.463	1197.81	1560.97
3.12	181.027	663.463	1204.81	1570.97
3.14	163.027	673.463	1234.81	1570.97
3.16	162.027	639.463	1262.81	1561.97
3.18	174.027	655.463	1257.81	1614.97
3.2	166.027	670.463	1312.81	1631.97
3.22	173.027	645.463	1328.81	1667.97
3.24	166.027	657.463	1309.81	1691.97
3.26	180.027	671.463	1327.81	1686.97
3.28	189.027	648.463	1329.81	1697.97
3.3	171.027	673.463	1370.81	1682.97
3.32	176.027	671.463	1336.81	1724.97
3.34	181.027	662.463	1392.81	1777.97
3.36	173.027	671.463	1377.81	1728.97
3.38	203.027	671.463	1421.81	1739.97
3.4	202.027	663.463	1405.81	1754.97
3.42	163.027	670.463	1380.81	1831.97
3.44	192.027	672.463	1372.81	1777.97
3.46	166.027	667.463	1381.81	1799.97
3.48	160.027	689.463	1395.81	1829.97
3.5	181.027	678.463	1381.81	1773.97
3.52	190.027	681.463	1421.81	1777.97
3.54	180.027	685.463	1392.81	1766.97
3.56	195.027	667.463	1419.81	1756.97
3.58	191.027	670.463	1418.81	1753.97
3.6	195.027	671.463	1422.81	1748.97
3.62	187.027	665.463	1397.81	1774.97
3.64	178.027	655.463	1352.81	1759.97
3.66	205.027	692.463	1347.81	1749.97
3.68	187.027	666.463	1316.81	1731.97
3.7	184.027	666.463	1344.81	1759.97
3.72	185.027	682.463	1348.81	1701.97
3.74	184.027	662.463	1344.81	1720.97
3.76	172.027	662.463	1299.81	1727.97
3.78	179.027	662.463	1274.81	1675.97
3.8	186.027	633.463	1255.81	1652.97
3.82	185.027	671.463	1241.81	1721.97
3.84	194.027	657.463	1248.81	1664.97
3.86	172.027	670.463	1225.81	1660.97
3.88	182.027	652.463	1235.81	1619.97
3.9	173.027	668.463	1220.81	1573.97
3.92	175.027	658.463	1216.81	1561.97
3.94	164.027	648.463	1215.81	1586.97
3.96	163.027	653.463	1233.81	1540.97
3.98	181.027	643.463	1211.81	1568.97
4	164.027	666.463	1187.81	1534.97
4.02	184.027	622.463	1137.81	1575.97
4.04	166.027	654.463	1185.81	1533.97
4.06	163.027	635.463	1130.81	1493.97
4.08	161.027	640.463	1105.81	1534.97
4.1	168.027	636.463	1148.81	1500.97
4.12	171.027	648.463	1087.81	1481.97
4.14	147.027	661.463	1088.81	1507.97
4.16	167.027	643.463	1080.81	1462.97
4.18	170.027	633.463	1088.81	1455.97
4.2	172.027	643.463	1077.81	1470.97
4.22	171.027	630.463	1134.81	1450.97
4.24	160.027	655.463	1043.81	1447.97
4.26	141.027	648.463	1070.81	1453.97
4.28	155.027	659.463	1004.81	1408.97
4.3	148.027	624.463	1067.81	1479.97
4.32	154.027	641.463	1038.81	1448.97
4.34	136.027	618.463	1060.81	1425.97
4.36	141.027	641.463	1008.81	1433.97
4.38	159.027	617.463	1017.81	1413.97
4.4	157.027	648.463	1026.81	1423.97
4.42	152.027	621.463	1048.81	1376.97
4.44	165.027	639.463	986.806	1398.97
4.46	156.027	632.463	1012.81	1405.97
4.48	152.027	646.463	1032.81	1388.97
4.5	167.027	635.463	964.806	1387.97
4.52	155.027	632.463	969.806	1381.97
4.54	160.027	631.463	969.806	1400.97
4.56	158.027	644.463	947.806	1387.97
4.58	156.027	618.463	997.806	1389.97
4.6	147.027	636.463	990.806	1352.97
4.62	151.027	623.463	964.806	1348.97
4.64	152.027	644.463	960.806	1379.97
4.66	149.027	656.463	949.806	1364.97
4.68	145.027	624.463	938.806	1384.97
4.7	135.027	659.463	970.806	1375.97
4.72	142.027	630.463	978.806	1373.97
4.74	148.027	643.463	943.806	1354.97
4.76	161.027	620.463	941.806	1353.97
4.78	144.027	629.463	964.806	1352.97
4.8	140.027	638.463	941.806	1347.97
4.82	159.027	645.463	890.806	1369.97
4.84	154.027	625.463	928.806	1356.97
4.86	150.027	640.463	951.806	1351.97
4.88	139.027	634.463	966.806	1353.97
4.9	141.027	639.463	951.806	1338.97
4.92	152.027	643.463	934.806	1392.97
4.94	140.027	639.463	927.806	1359.97
4.96	166.027	632.463	903.806	1357.97
4.98	133.027	633.463	925.806	1336.97
5	154.027	662.463	892.806	1334.97
5.02	178.027	625.463	906.806	1356.97
5.04	146.027	628.463	897.806	1317.97
5.06	164.027	632.463	925.806	1341.97
5.08	141.027	646.463	934.806	1343.97
5.1	159.027	634.463	925.806	1329.97
5.12	154.027	653.463	924.806	1318.97
5.14	146.027	650.463	918.806	1331.97
5.16	168.027	637.463	906.806	1346.97
5.18	151.027	632.463	895.806	1302.97
5.2	157.027	651.463	881.806	1315.97
5.22	156.027	640.463	913.806	1326.97
5.24	148.027	656.463	889.806	1320.97
5.26	154.027	627.463	888.806	1339.97
5.28	145.027	629.463	913.806	1334.97
5.3	149.027	638.463	919.806	1339.97
5.32	151.027	633.463	915.806	1336.97
5.34	148.027	630.463	898.806	1315.97
5.36	155.027	649.463	913.806	1326.97
5.38	160.027	613.463	915.806	1333.97
5.4	141.027	644.463	899.806	1321.97
5.42	171.027	638.463	925.806	1320.97
5.44	146.027	653.463	895.806	1321.97
5.46	153.027	641.463	896.806	1319.97
5.48	157.027	649.463	905.806	1340.97
5.5	160.027	642.463	900.806	1327.97
5.52	161.027	642.463	911.806	1352.97
5.54	169.027	631.463	904.806	1328.97
5.56	154.027	652.463	900.806	1323.97
5.58	170.027	631.463	880.806	1343.97
5.6	169.027	654.463	894.806	1330.97
5.62	148.027	648.463	911.806	1344.97
5.64	152.027	649.463	876.806	1325.97
5.66	157.027	655.463	899.806	1324.97
5.68	155.027	649.463	925.806	1340.97
5.7	187.027	654.463	914.806	1347.97
5.72	157.027	640.463	897.806	1348.97
5.74	169.027	637.463	904.806	1352.97
5.76	147.027	649.463	918.806	1348.97
5.78	156.027	644.463	910.806	1337.97
5.8	161.027	662.463	927.806	1347.97
5.82	163.027	642.463	914.806	1345.97
5.84	161.027	672.463	911.806	1334.97
5.86	157.027	657.463	911.806	1352.97
5.88	162.027	659.463	914.806	1334.97
5.9	161.027	669.463	913.806	1349.97
5.92	166.027	652.463	917.806	1354.97
5.94	162.027	672.463	906.806	1343.97
5.96	165.027	649.463	896.806	1361.97
5.98	155.027	657.463	940.806	1333.97
6	158.027	643.463	935.806	1325.97
6.02	166.027	634.463	901.806	1335.97
6.04	149.027	648.463	919.806	1331.97
6.06	185.027	674.463	908.806	1337.97
6.08	168.027	675.463	913.806	1342.97
6.1	173.027	670.463	889.806	1351.97
6.12	159.027	642.463	897.806	1358.97
6.14	180.027	648.463	916.806	1347.97
6.16	163.027	670.463	893.806	1338.97
6.18	159.027	674.463	873.806	1339.97
6.2	160.027	665.463	891.806	1313.97
6.22	181.027	681.463	890.806	1324.97
6.24	178.027	642.463	880.806	1332.97
6.26	165.027	650.463	906.806	1328.97
6.28	173.027	647.463	866.806	1310.97
6.3	180.027	669.463	896.806	1323.97
6.32	173.027	655.463	887.806	1312.97
6.34	153.027	657.463	891.806	1282.97
6.36	165.027	637.463	881.806	1335.97
6.38	168.027	650.463	893.806	1320.97
6.4	173.027	662.463	884.806	1294.97
6.42	179.027	665.463	849.806	1312.97
6.44	175.027	673.463	880.806	1326.97
6.46	163.027	670.463	863.806	1319.97
6.48	178.027	657.463	876.806	1311.97
6.5	162.027	672.463	859.806	1312.97
6.52	163.027	660.463	862.806	1291.97
6.54	185.027	659.463	881.806	1310.97
6.56	177.027	668.463	844.806	1307.97
6.58	179.027	652.463	871.806	1311.97
6.6	184.027	660.463	868.806	1307.97
6.62	163.027	657.463	869.806	1311.97
6.64	161.027	667.463	865.806	1312.97
6.66	176.027	662.463	836.806	1294.97
6.68	172.027	647.463	825.806	1295.97
6.7	177.027	663.463	850.806	1311.97
6.72	183.027	667.463	857.806	1310.97
6.74	180.027	639.463	847.806	1283.97
6.76	184.027	670.463	846.806	1282.97
6.78	172.027	656.463	843.806	1309.97
6.8	188.027	641.463	870.806	1310.97
6.82	165.027	668.463	831.806	1305.97
6.84	166.027	653.463	840.806	1295.97
6.86	188.027	643.463	868.806	1288.97
6.88	180.027	656.463	830.806	1276.97
6.9	162.027	657.463	837.806	1311.97
6.92	198.027	651.463	840.806	1291.97
6.94	190.027	635.463	839.806	1273.97
6.96	179.027	653.463	822.806	1298.97
6.98	184.027	654.463	808.806	1308.97
7	173.027	649.463	810.806	1274.97
7.02	168.027	665.463	833.806	1295.97
7.04	186.027	669.463	835.806	1283.97
7.06	173.027	676.463	850.806	1282.97
7.08	186.027	659.463	837.806	1290.97
7.1	195.027	647.463	845.806	1300.97
7.12	174.027	663.463	840.806	1272.97
7.14	168.027	651.463	843.806	1277.97
7.16	181.027	674.463	834.806	1280.97
7.18	185.027	685.463	834.806	1292.97
7.2	187.027	651.463	818.806	1291.97
7.22	168.027	645.463	859.806	1267.97
7.24	167.027	649.463	826.806	1317.97
7.26	201.027	649.463	806.806	1292.97
7.28	180.027	647.463	835.806	1292.97
7.3	206.027	661.463	820.806	1266.97
7.32	191.027	674.463	822.806	1282.97
7.34	209.027	655.463	834.806	1293.97
7.36	188.027	642.463	833.806	1263.97
7.38	189.027	642.463	823.806	1295.97
7.4	199.027	651.463	799.806	1287.97
7.42	186.027	649.463	816.806	1296.97
7.44	177.027	651.463	828.806	1276.97
7.46	194.027	651.463	823.806	1289.97
7.48	188.027	667.463	798.806	1281.97
7.5	202.027	643.463	832.806	1282.97
7.52	171.027	638.463	824.806	1286.97
7.54	190.027	647.463	814.806	1265.97
7.56	194.027	670.463	813.806	1269.97
7.58	192.027	646.463	828.806	1290.97
7.6	182.027	636.463	831.806	1296.97
7.62	192.027	679.463	802.806	1304.97
7.64	194.027	666.463	819.806	1287.97
7.66	198.027	633.463	828.806	1283.97
7.68	190.027	655.463	798.806	1300.97
7.7	199.027	644.463	808.806	1300.97
7.72	197.027	654.463	806.806	1277.97
7.74	191.027	638.463	819.806	1270.97
7.76	192.027	666.463	825.806	1293.97
7.78	185.027	644.463	814.806	1266.97
7.8	208.027	646.463	807.806	1268.97
7.82	205.027	658.463	818.806	1300.97
7.84	217.027	659.463	820.806	1269.97
7.86	199.027	649.463	815.806	1291.97
7.88	214.027	657.463	816.806	1275.97
7.9	199.027	658.463	814.806	1283.97
7.92	187.027	638.463	816.806	1280.97
7.94	187.027	651.463	802.806	1298.97
7.96	195.027	653.463	807.806	1282.97
7.98	187.027	634.463	835.806	1277.97
8	216.027	648.463	801.806	1288.97
8.02	202.027	646.463	821.806	1274.97
8.04	190.027	646.463	826.806	1290.97
8.06	217.027	640.463	814.806	1294.97
8.08	185.027	632.463	836.806	1269.97
8.1	205.027	643.463	822.806	1302.97
8.12	202.027	638.463	793.806	1290.97
8.14	208.027	648.463	808.806	1284.97
8.16	208.027	641.463	802.806	1279.97
8.18	200.027	656.463	833.806	1292.97
8.2	226.027	630.463	818.806	1298.97
8.22	217.027	634.463	814.806	1276.97
8.24	198.027	620.463	808.806	1288.97
8.26	209.027	642.463	821.806	1292.97
8.28	221.027	637.463	830.806	1295.97
8.3	215.027	640.463	798.806	1278.97
8.32	211.027	652.463	832.806	1302.97
8.34	212.027	641.463	824.806	1289.97
8.36	217.027	652.463	817.806	1261.97
8.38	213.027	644.463	813.806	1288.97
8.4	209.027	633.463	804.806	1286.97
8.42	231.027	636.463	787.806	1297.97
8.44	235.027	647.463	789.806	1306.97
8.46	218.027	640.463	829.806	1289.97
8.48	221.027	654.463	799.806	1292.97
8.5	209.027	641.463	795.806	1299.97
8.52	243.027	640.463	796.806	1282.97
8.54	220.027	629.463	821.806	1286.97
8.56	234.027	653.463	812.806	1280.97
8.58	233.027	644.463	822.806	1296.97
8.6	255.027	633.463	804.806	1306.97
8.62	227.027	650.463	818.806	1284.97
8.64	234.027	643.463	813.806	1313.97
8.66	226.027	636.463	814.806	1302.97
8.68	227.027	635.463	825.806	1276.97
8.7	240.027	642.463	803.806	1315.97
8.72	229.027	645.463	850.806	1305.97
8.74	227.027	651.463	805.806	1319.97
8.76	261.027	625.463	809.806	1284.97
8.78	229.027	650.463	825.806	1291.97
8.8	236.027	634.463	817.806	1279.97
8.82	242.027	643.463	797.806	1311.97
8.84	240.027	633.463	833.806	1294.97
8.86	233.027	636.463	826.806	1317.97
8.88	221.027	639.463	828.806	1291.97
8.9	261.027	640.463	818.806	1312.97
8.92	248.027	653.463	830.806	1324.97
8.94	240.027	628.463	840.806	1299.97
8.96	238.027	636.463	811.806	1293.97
8.98	254.027	631.463	792.806	1301.97
9	240.027	632.463	836.806	1291.97
9.02	250.027	651.463	822.806	1298.97
9.04	252.027	641.463	819.806	1317.97
9.06	242.027	638.463	816.806	1308.97
9.08	256.027	637.463	815.806	1295.97
9.1	235.027	646.463	816.806	1307.97
9.12	228.027	657.463	832.806	1308.97
9.14	265.027	630.463	822.806	1295.97
9.16	243.027	635.463	808.806	1288.97
9.18	251.027	633.463	850.806	1312.97
9.2	243.027	640.463	831.806	1301.97
9.22	254.027	633.463	812.806	1308.97
9.24	258.027	633.463	835.806	1320.97
9.26	232.027	648.463	827.806	1314.97
9.28	242.027	644.463	843.806	1321.97
9.3	236.027	621.463	828.806	1317.97
9.32	237.027	645.463	842.806	1301.97
9.34	218.027	623.463	813.806	1318.97
9.36	258.027	631.463	824.806	1294.97
9.38	289.027	642.463	794.806	1308.97
9.4	254.027	650.463	795.806	1312.97
9.42	265.027	642.463	855.806	1301.97
9.44	253.027	642.463	829.806	1299.97
9.46	249.027	646.463	816.806	1307.97
9.48	269.027	635.463	828.806	1322.97
9.5	263.027	645.463	786.806	1283.97
9.52	263.027	622.463	821.806	1309.97
9.54	269.027	648.463	840.806	1308.97
9.56	274.027	632.463	827.806	1314.97
9.58	258.027	646.463	821.806	1297.97
9.6	274.027	644.463	848.806	1304.97
9.62	287.027	661.463	818.806	1316.97
9.64	292.027	640.463	817.806	1310.97
9.66	250.027	648.463	800.806	1309.97
9.68	277.027	639.463	809.806	1303.97
9.7	272.027	648.463	839.806	1298.97
9.72	262.027	639.463	820.806	1299.97
9.74	280.027	629.463	818.806	1306.97
9.76	278.027	660.463	805.806	1310.97
9.78	299.027	650.463	828.806	1308.97
9.8	270.027	634.463	812.806	1303.97
9.82	268.027	642.463	816.806	1327.97
9.84	276.027	661.463	823.806	1305.97
9.86	259.027	640.463	807.806	1306.97
9.88	295.027	646.463	825.806	1291.97
9.9	269.027	628.463	817.806	1326.97
9.92	302.027	636.463	816.806	1326.97
9.94	269.027	626.463	808.806	1286.97
9.96	240.027	654.463	840.806	1311.97
9.98	268.027	644.463	821.806	1318.97
10	260.027	649.463	834.806	1329.97
10.02	288.027	655.463	809.806	1329.97
10.04	268.027	633.463	828.806	1301.97
10.06	303.027	654.463	816.806	1312.97
10.08	274.027	635.463	847.806	1299.97
10.1	279.027	644.463	824.806	1317.97
10.12	283.027	638.463	825.806	1318.97
10.14	269.027	648.463	826.806	1298.97
10.16	298.027	645.463	832.806	1297.97
10.18	302.027	638.463	818.806	1285.97
10.2	282.027	653.463	805.806	1314.97
10.22	252.027	635.463	838.806	1299.97
10.24	258.027	649.463	838.806	1304.97
10.26	303.027	648.463	836.806	1311.97
10.28	284.027	632.463	823.806	1309.97
10.3	275.027	641.463	819.806	1307.97
10.32	295.027	645.463	811.806	1330.97
10.34	300.027	655.463	827.806	1315.97
10.36	293.027	630.463	822.806	1298.97
10.38	292.027	664.463	825.806	1316.97
10.4	279.027	654.463	817.806	1288.97
10.42	263.027	647.463	818.806	1319.97
10.44	297.027	637.463	833.806	1313.97
10.46	302.027	645.463	826.806	1291.97
10.48	293.027	652.463	819.806	1310.97
10.5	308.027	640.463	831.806	1294.97
10.52	292.027	666.463	825.806	1321.97
10.54	327.027	648.463	817.806	1329.97
10.56	279.027	640.463	836.806	1298.97
10.58	317.027	653.463	844.806	1292.97
10.6	293.027	637.463	833.806	1322.97
10.62	298.027	663.463	850.806	1318.97
10.64	266.027	645.463	831.806	1318.97
10.66	270.027	632.463	823.806	1322.97
10.68	302.027	668.463	826.806	1298.97
10.7	295.027	652.463	818.806	1287.97
10.72	341.027	658.463	827.806	1311.97
10.74	273.027	654.463	815.806	1300.97
10.76	327.027	638.463	833.806	1305.97
10.78	278.027	653.463	861.806	1295.97
10.8	262.027	655.463	799.806	1315.97
10.82	290.027	652.463	821.806	1326.97
10.84	261.027	654.463	826.806	1309.97
10.86	325.027	633.463	837.806	1309.97
10.88	294.027	662.463	850.806	1293.97
10.9	311.027	647.463	827.806	1287.97
10.92	283.027	658.463	812.806	1296.97
10.94	279.027	644.463	844.806	1303.97
10.96	311.027	641.463	842.806	1297.97
10.98	291.027	659.463	813.806	1320.97
11	317.027	654.463	815.806	1291.97
11.02	309.027	664.463	835.806	1312.97
11.04	291.027	642.463	823.806	1291.97
11.06	318.027	666.463	846.806	1316.97
11.08	313.027	638.463	789.806	1298.97
11.1	302.027	659.463	816.806	1311.97
11.12	281.027	669.463	838.806	1277.97
11.14	293.027	661.463	816.806	1303.97
11.16	269.027	646.463	828.806	1290.97
11.18	278.027	642.463	839.806	1305.97
11.2	260.027	654.463	826.806	1294.97
11.22	334.027	671.463	824.806	1299.97
11.24	293.027	656.463	835.806	1304.97
11.26	323.027	643.463	822.806	1307.97
11.28	328.027	645.463	828.806	1318.97
11.3	287.027	657.463	817.806	1298.97
11.32	278.027	647.463	819.806	1314.97
11.34	305.027	651.463	817.806	1293.97
11.36	322.027	658.463	851.806	1285.97
11.38	311.027	655.463	861.806	1284.97
11.4	300.027	642.463	818.806	1311.97
11.42	284.027	664.463	825.806	1274.97
11.44	312.027	637.463	811.806	1328.97
11.46	307.027	661.463	809.806	1298.97
11.48	304.027	646.463	830.806	1296.97
11.5	298.027	625.463	812.806	1288.97
11.52	309.027	676.463	832.806	1291.97
11.54	313.027	651.463	841.806	1324.97
11.56	307.027	667.463	823.806	1287.97
11.58	325.027	648.463	808.806	1287.97
11.6	305.027	646.463	828.806	1310.97
11.62	317.027	629.463	806.806	1303.97
11.64	315.027	648.463	832.806	1298.97
11.66	319.027	644.463	833.806	1292.97
11.68	340.027	666.463	815.806	1324.97
11.7	297.027	624.463	835.806	1292.97
11.72	295.027	672.463	840.806	1318.97
11.74	290.027	655.463	831.806	1283.97
11.76	308.027	643.463	842.806	1294.97
11.78	294.027	643.463	831.806	1284.97
11.8	307.027	649.463	830.806	1290.97
11.82	313.027	640.463	826.806	1292.97
11.84	311.027	649.463	800.806	1291.97
11.86	318.027	635.463	820.806	1279.97
11.88	311.027	640.463	823.806	1298.97
11.9	287.027	647.463	809.806	1290.97
11.92	312.027	642.463	844.806	1289.97
11.94	311.027	636.463	817.806	1305.97
11.96	315.027	648.463	827.806	1300.97
11.98	331.027	632.463	809.806	1292.97
12	312.027	638.463	831.806	1289.97
12.02	304.027	645.463	831.806	1298.97
12.04	325.027	647.463	825.806	1291.97
12.06	275.027	661.463	845.806	1302.97
12.08	320.027	645.463	828.806	1294.97
12.1	326.027	656.463	807.806	1298.97
12.12	293.027	680.463	838.806	1300.97
12.14	303.027	645.463	823.806	1284.97
12.16	319.027	658.463	823.806	1279.97
12.18	303.027	632.463	812.806	1276.97
12.2	345.027	618.463	832.806	1287.97
12.22	310.027	646.463	814.806	1292.97
12.24	302.027	651.463	839.806	1297.97
12.26	292.027	631.463	848.806	1316.97
12.28	334.027	638.463	831.806	1278.97
12.3	292.027	669.463	854.806	1297.97
12.32	305.027	658.463	843.806	1302.97
12.34	303.027	649.463	828.806	1289.97
12.36	293.027	651.463	824.806	1289.97
12.38	303.027	647.463	824.806	1300.97
12.4	313.027	654.463	823.806	1285.97
12.42	310.027	646.463	860.806	1275.97
12.44	280.027	660.463	834.806	1276.97
12.46	314.027	643.463	835.806	1279.97
12.48	304.027	639.463	841.806	1300.97
12.5	314.027	636.463	832.806	1303.97
12.52	320.027	659.463	822.806	1296.97
12.54	294.027	655.463	821.806	1291.97
12.56	298.027	671.463	824.806	1294.97
12.58	312.027	640.463	851.806	1304.97
12.6	297.027	627.463	830.806	1261.97
12.62	317.027	651.463	846.806	1273.97
12.64	286.027	641.463	833.806	1310.97
12.66	319.027	637.463	815.806	1300.97
12.68	317.027	646.463	836.806	1288.97
12.7	279.027	653.463	837.806	1288.97
12.72	307.027	652.463	832.806	1299.97
12.74	289.027	651.463	845.806	1281.97
12.76	315.027	649.463	836.806	1285.97
12.78	298.027	651.463	837.806	1264.97
12.8	264.027	650.463	811.806	1306.97
12.82	324.027	665.463	853.806	1304.97
12.84	296.027	617.463	818.806	1298.97
12.86	291.027	643.463	879.806	1276.97
12.88	304.027	670.463	832.806	1282.97
12.9	276.027	646.463	835.806	1289.97
12.92	274.027	631.463	835.806	1312.97
12.94	321.027	630.463	844.806	1282.97
12.96	318.027	634.463	836.806	1286.97
12.98	326.027	630.463	842.806	1305.97
13	281.027	632.463	833.806	1288.97
13.02	287.027	647.463	811.806	1295.97
13.04	327.027	674.463	865.806	1280.97
13.06	294.027	626.463	827.806	1282.97
13.08	321.027	646.463	833.806	1301.97
13.1	284.027	650.463	835.806	1293.97
13.12	310.027	621.463	844.806	1290.97
13.14	287.027	645.463	833.806	1309.97
13.16	323.027	657.463	824.806	1287.97
13.18	309.027	631.463	825.806	1261.97
13.2	299.027	631.463	819.806	1285.97
13.22	300.027	647.463	822.806	1277.97
13.24	278.027	656.463	852.806	1276.97
13.26	325.027	655.463	855.806	1285.97
13.28	303.027	651.463	849.806	1308.97
13.3	319.027	639.463	821.806	1298.97
13.32	314.027	632.463	818.806	1288.97
13.34	294.027	639.463	830.806	1295.97
13.36	278.027	626.463	847.806	1280.97
13.38	341.027	634.463	838.806	1273.97
13.4	289.027	660.463	836.806	1301.97
13.42	312.027	635.463	834.806	1282.97
13.44	292.027	635.463	841.806	1289.97
13.46	304.027	626.463	826.806	1297.97
13.48	300.027	650.463	846.806	1297.97
13.5	297.027	638.463	822.806	1266.97
13.52	291.027	627.463	845.806	1280.97
13.54	311.027	643.463	834.806	1281.97
13.56	300.027	623.463	849.806	1260.97
13.58	292.027	639.463	827.806	1273.97
13.6	318.027	656.463	844.806	1291.97
13.62	302.027	644.463	839.806	1290.97
13.64	308.027	634.463	853.806	1299.97
13.66	301.027	640.463	850.806	1287.97
13.68	302.027	635.463	849.806	1286.97
13.7	303.027	648.463	836.806	1265.97
13.72	305.027	636.463	821.806	1285.97
13.74	281.027	640.463	806.806	1288.97
13.76	313.027	639.463	821.806	1305.97
13.78	290.027	662.463	836.806	1289.97
13.8	316.027	630.463	838.806	1286.97
13.82	266.027	638.463	837.806	1314.97
13.84	286.027	653.463	838.806	1282.97
13.86	301.027	641.463	846.806	1302.97
13.88	325.027	642.463	861.806	1297.97
13.9	308.027	643.463	860.806	1276.97
13.92	306.027	631.463	847.806	1298.97
13.94	299.027	625.463	833.806	1291.97
13.96	304.027	638.463	829.806	1263.97
13.98	279.027	621.463	849.806	1294.97
14	296.027	640.463	854.806	1279.97
14.02	300.027	633.463	857.806	1299.97
14.04	290.027	639.463	844.806	1278.97
14.06	289.027	634.463	826.806	1286.97
14.08	299.027	623.463	849.806	1293.97
14.1	280.027	631.463	865.806	1300.97
14.12	282.027	641.463	853.806	1282.97
14.14	295.027	650.463	819.806	1274.97
14.16	303.027	648.463	854.806	1291.97
14.18	306.027	642.463	848.806	1280.97
14.2	296.027	643.463	856.806	1275.97
14.22	313.027	635.463	869.806	1290.97
14.24	288.027	633.463	847.806	1285.97
14.26	324.027	668.463	843.806	1286.97
14.28	286.027	639.463	852.806	1294.97
14.3	269.027	649.463	826.806	1276.97
14.32	300.027	652.463	841.806	1273.97
14.34	273.027	639.463	842.806	1290.97
14.36	309.027	643.463	845.806	1278.97
14.38	295.027	645.463	854.806	1289.97
14.4	300.027	619.463	861.806	1276.97
14.42	296.027	646.463	851.806	1296.97
14.44	300.027	655.463	869.806	1286.97
14.46	285.027	656.463	877.806	1295.97
14.48	295.027	635.463	859.806	1283.97
14.5	305.027	643.463	877.806	1300.97
14.52	308.027	643.463	865.806	1267.97
14.54	326.027	658.463	870.806	1273.97
14.56	308.027	646.463	854.806	1288.97
14.58	267.027	633.463	852.806	1306.97
14.6	297.027	625.463	856.806	1290.97
14.62	324.027	613.463	870.806	1298.97
14.64	304.027	637.463	892.806	1298.97
14.66	293.027	654.463	860.806	1279.97
14.68	290.027	637.463	884.806	1286.97
14.7	283.027	629.463	877.806	1317.97
14.72	306.027	638.463	851.806	1296.97
14.74	293.027	652.463	865.806	1299.97
14.76	296.027	637.463	859.806	1295.97
14.78	296.027	632.463	872.806	1293.97
14.8	307.027	647.463	869.806	1286.97
14.82	302.027	632.463	858.806	1285.97
14.84	302.027	632.463	865.806	1284.97
14.86	328.027	620.463	877.806	1296.97
14.88	293.027	665.463	858.806	1315.97
14.9	332.027	629.463	875.806	1317.97
14.92	297.027	654.463	874.806	1298.97
14.94	295.027	660.463	854.806	1283.97
14.96	297.027	638.463	866.806	1295.97
14.98	307.027	630.463	853.806	1311.97
15	306.027	645.463	867.806	1295.97
15.02	280.027	625.463	841.806	1290.97
15.04	274.027	651.463	859.806	1297.97
15.06	273.027	660.463	871.806	1294.97
15.08	315.027	632.463	879.806	1305.97
15.1	329.027	621.463	899.806	1299.97
15.12	292.027	629.463	891.806	1308.97
15.14	304.027	637.463	866.806	1308.97
15.16	291.027	650.463	886.806	1301.97
15.18	318.027	642.463	850.806	1285.97
15.2	317.027	644.463	900.806	1308.97
15.22	302.027	627.463	887.806	1279.97
15.24	311.027	644.463	873.806	1304.97
15.26	310.027	649.463	841.806	1301.97
15.28	325.027	656.463	900.806	1316.97
15.3	315.027	630.463	885.806	1310.97
15.32	315.027	651.463	871.806	1303.97
15.34	296.027	636.463	889.806	1299.97
15.36	300.027	644.463	881.806	1303.97
15.38	299.027	629.463	882.806	1310.97
15.4	326.027	621.463	885.806	1308.97
15.42	314.027	640.463	873.806	1316.97
15.44	317.027	648.463	873.806	1328.97
15.46	289.027	649.463	898.806	1331.97
15.48	319.027	631.463	868.806	1302.97
15.5	314.027	670.463	862.806	1318.97
15.52	329.027	651.463	885.806	1306.97
15.54	308.027	638.463	877.806	1309.97
15.56	304.027	644.463	886.806	1326.97
15.58	296.027	649.463	876.806	1303.97
15.6	335.027	635.463	901.806	1303.97
15.62	305.027	641.463	907.806	1332.97
15.64	308.027	638.463	879.806	1299.97
15.66	298.027	639.463	912.806	1293.97
15.68	308.027	653.463	895.806	1294.97
15.7	304.027	636.463	890.806	1299.97
15.72	297.027	642.463	857.806	1306.97
15.74	329.027	646.463	902.806	1304.97
15.76	316.027	637.463	888.806	1313.97
15.78	313.027	635.463	887.806	1306.97
15.8	323.027	638.463	903.806	1293.97
15.82	315.027	632.463	911.806	1290.97
15.84	326.027	647.463	895.806	1313.97
15.86	307.027	643.463	878.806	1303.97
15.88	313.027	632.463	886.806	1321.97
15.9	331.027	627.463	869.806	1294.97
15.92	347.027	634.463	879.806	1289.97
15.94	330.027	647.463	896.806	1304.97
15.96	337.027	650.463	883.806	1309.97
15.98	328.027	640.463	884.806	1314.97
16	322.027	642.463	893.806	1323.97
16.02	299.027	655.463	896.806	1325.97
16.04	314.027	642.463	885.806	1300.97
16.06	316.027	652.463	905.806	1297.97
16.08	298.027	663.463	924.806	1294.97
16.1	346.027	644.463	902.806	1294.97
16.12	316.027	663.463	865.806	1310.97
16.14	319.027	615.463	917.806	1296.97
16.16	327.027	635.463	867.806	1299.97
16.18	307.027	651.463	885.806	1293.97
16.2	341.027	635.463	903.806	1326.97
16.22	320.027	647.463	894.806	1302.97
16.24	334.027	640.463	892.806	1321.97
16.26	341.027	628.463	895.806	1302.97
16.28	320.027	658.463	914.806	1305.97
16.3	331.027	634.463	886.806	1304.97
16.32	318.027	641.463	904.806	1311.97
16.34	348.027	659.463	901.806	1327.97
16.36	309.027	644.463	879.806	1328.97
16.38	343.027	655.463	901.806	1304.97
16.4	316.027	638.463	882.806	1332.97
16.42	329.027	661.463	884.806	1328.97
16.44	331.027	649.463	915.806	1308.97
16.46	329.027	644.463	860.806	1318.97
16.48	322.027	655.463	890.806	1321.97
16.5	323.027	635.463	874.806	1291.97
16.52	334.027	649.463	912.806	1291.97
16.54	333.027	640.463	869.806	1307.97
16.56	367.027	653.463	904.806	1282.97
16.58	333.027	639.463	883.806	1292.97
16.6	352.027	643.463	908.806	1307.97
16.62	353.027	632.463	886.806	1308.97
16.64	327.027	660.463	885.806	1316.97
16.66	325.027	653.463	880.806	1317.97
16.68	375.027	658.463	890.806	1294.97
16.7	317.027	655.463	916.806	1311.97
16.72	331.027	654.463	888.806	1334.97
16.74	323.027	635.463	875.806	1322.97
16.76	328.027	665.463	896.806	1303.97
16.78	348.027	662.463	883.806	1301.97
16.8	335.027	649.463	861.806	1302.97
16.82	384.027	647.463	922.806	1311.97
16.84	361.027	645.463	896.806	1316.97
16.86	345.027	652.463	889.806	1309.97
16.88	348.027	653.463	891.806	1309.97
16.9	350.027	668.463	886.806	1287.97
16.92	339.027	645.463	897.806	1320.97
16.94	356.027	646.463	885.806	1282.97
16.96	355.027	657.463	884.806	1333.97
16.98	321.027	658.463	903.806	1307.97
17	343.027	654.463	872.806	1312.97
17.02	327.027	656.463	915.806	1291.97
17.04	369.027	669.463	901.806	1303.97
17.06	376.027	648.463	890.806	1298.97
17.08	370.027	654.463	876.806	1309.97
17.1	331.027	653.463	881.806	1306.97
17.12	376.027	650.463	905.806	1308.97
17.14	342.027	657.463	881.806	1315.97
17.16	349.027	665.463	914.806	1323.97
17.18	381.027	671.463	892.806	1304.97
17.2	340.027	650.463	902.806	1305.97
17.22	369.027	641.463	909.806	1318.97
17.24	355.027	659.463	893.806	1295.97
17.26	360.027	656.463	897.806	1287.97
17.28	354.027	647.463	891.806	1292.97
17.3	326.027	653.463	885.806	1302.97
17.32	372.027	661.463	914.806	1303.97
17.34	341.027	638.463	925.806	1329.97
17.36	348.027	654.463	903.806	1319.97
17.38	340.027	667.463	852.806	1311.97
17.4	367.027	677.463	901.806	1302.97
17.42	357.027	650.463	910.806	1303.97
17.44	359.027	662.463	877.806	1327.97
17.46	366.027	666.463	913.806	1330.97
17.48	340.027	681.463	909.806	1313.97
17.5	375.027	647.463	916.806	1318.97
17.52	369.027	650.463	886.806	1314.97
17.54	379.027	660.463	896.806	1316.97
17.56	396.027	671.463	915.806	1338.97
17.58	358.027	662.463	895.806	1309.97
17.6	398.027	649.463	903.806	1301.97
17.62	359.027	689.463	901.806	1309.97
17.64	393.027	651.463	915.806	1304.97
17.66	388.027	652.463	892.806	1311.97
17.68	385.027	669.463	852.806	1300.97
17.7	372.027	680.463	905.806	1311.97
17.72	392.027	667.463	910.806	1325.97
17.74	368.027	675.463	928.806	1316.97
17.76	377.027	661.463	911.806	1333.97
17.78	386.027	661.463	930.806	1282.97
17.8	360.027	653.463	912.806	1297.97
17.82	364.027	665.463	936.806	1319.97
17.84	370.027	645.463	892.806	1290.97
17.86	367.027	651.463	929.806	1316.97
17.88	397.027	649.463	877.806	1300.97
17.9	400.027	660.463	901.806	1305.97
17.92	384.027	649.463	889.806	1320.97
17.94	406.027	677.463	892.806	1297.97
17.96	356.027	662.463	898.806	1301.97
17.98	413.027	657.463	892.806	1295.97
18	392.027	665.463	902.806	1318.97
18.02	347.027	660.463	907.806	1325.97
18.04	431.027	670.463	905.806	1325.97
18.06	408.027	665.463	880.806	1295.97
18.08	365.027	673.463	896.806	1315.97
18.1	386.027	660.463	931.806	1318.97
18.12	416.027	671.463	939.806	1310.97
18.14	374.027	654.463	894.806	1298.97
18.16	379.027	690.463	893.806	1326.97
18.18	403.027	671.463	922.806	1315.97
18.2	401.027	675.463	910.806	1313.97
18.22	382.027	692.463	919.806	1309.97
18.24	378.027	679.463	933.806	1321.97
18.26	407.027	673.463	899.806	1309.97
18.28	398.027	673.463	941.806	1300.97
18.3	410.027	645.463	920.806	1309.97
18.32	396.027	680.463	922.806	1307.97
18.34	419.027	661.463	894.806	1303.97
18.36	397.027	663.463	939.806	1321.97
18.38	416.027	680.463	905.806	1335.97
18.4	418.027	680.463	929.806	1338.97
18.42	395.027	684.463	917.806	1309.97
18.44	400.027	660.463	938.806	1320.97
18.46	386.027	688.463	949.806	1317.97
18.48	461.027	662.463	925.806	1303.97
18.5	409.027	653.463	929.806	1290.97
18.52	421.027	659.463	950.806	1318.97
18.54	416.027	673.463	930.806	1328.97
18.56	404.027	662.463	930.806	1327.97
18.58	419.027	688.463	930.806	1329.97
18.6	401.027	688.463	926.806	1319.97
18.62	386.027	679.463	930.806	1314.97
18.64	420.027	688.463	910.806	1315.97
18.66	418.027	689.463	913.806	1318.97
18.68	429.027	702.463	912.806	1316.97
18.7	439.027	681.463	924.806	1340.97
18.72	440.027	687.463	918.806	1299.97
18.74	436.027	674.463	926.806	1337.97
18.76	449.027	683.463	919.806	1341.97
18.78	433.027	677.463	904.806	1312.97
18.8	477.027	692.463	943.806	1306.97
18.82	410.027	677.463	928.806	1306.97
18.84	454.027	687.463	918.806	1333.97
18.86	443.027	682.463	940.806	1332.97
18.88	440.027	668.463	908.806	1331.97
18.9	437.027	693.463	903.806	1335.97
18.92	435.027	672.463	910.806	1307.97
18.94	468.027	664.463	949.806	1347.97
18.96	451.027	677.463	940.806	1323.97
18.98	494.027	703.463	943.806	1337.97
19	506.027	723.463	913.806	1342.97
19.02	475.027	674.463	933.806	1332.97
19.04	448.027	697.463	924.806	1333.97
19.06	467.027	695.463	939.806	1328.97
19.08	473.027	686.463	946.806	1333.97
19.1	447.027	685.463	909.806	1341.97
19.12	465.027	681.463	944.806	1316.97
19.14	456.027	684.463	952.806	1331.97
19.16	478.027	670.463	967.806	1338.97
19.18	449.027	678.463	945.806	1331.97
19.2	471.027	697.463	929.806	1348.97
19.22	447.027	698.463	941.806	1328.97
19.24	474.027	708.463	936.806	1362.97
19.26	459.027	679.463	954.806	1344.97
19.28	484.027	699.463	948.806	1340.97
19.3	460.027	719.463	974.806	1333.97
19.32	498.027	713.463	941.806	1330.97
19.34	505.027	687.463	959.806	1341.97
19.36	491.027	688.463	946.806	1374.97
19.38	498.027	700.463	947.806	1326.97
19.4	518.027	696.463	968.806	1327.97
19.42	483.027	712.463	913.806	1347.97
19.44	488.027	708.463	961.806	1335.97
19.46	464.027	705.463	952.806	1336.97
19.48	497.027	704.463	972.806	1359.97
19.5	497.027	712.463	964.806	1320.97
19.52	480.027	705.463	961.806	1334.97
19.54	482.027	696.463	987.806	1345.97
19.56	495.027	687.463	988.806	1337.97
19.58	488.027	704.463	947.806	1336.97
19.6	498.027	715.463	971.806	1348.97
19.62	525.027	688.463	948.806	1368.97
19.64	509.027	696.463	959.806	1326.97
19.66	464.027	715.463	1011.81	1353.97
19.68	506.027	725.463	987.806	1346.97
19.7	492.027	683.463	976.806	1323.97
19.72	518.027	698.463	987.806	1341.97
19.74	518.027	716.463	974.806	1352.97
19.76	511.027	738.463	969.806	1353.97
19.78	521.027	723.463	996.806	1348.97
19.8	550.027	715.463	973.806	1370.97
19.82	503.027	692.463	996.806	1335.97
19.84	523.027	715.463	988.806	1332.97
19.86	531.027	715.463	976.806	1327.97
19.88	493.027	726.463	1013.81	1334.97
19.9	529.027	687.463	946.806	1348.97
19.92	550.027	749.463	999.806	1348.97
19.94	537.027	711.463	991.806	1349.97
19.96	523.027	703.463	961.806	1357.97
19.98	518.027	712.463	994.806	1335.97
20	583.027	711.463	952.806	1360.97
20.02	521.027	705.463	958.806	1340.97
20.04	525.027	724.463	944.806	1344.97
20.06	553.027	727.463	999.806	1340.97
20.08	528.027	728.463	976.806	1363.97
20.1	500.027	715.463	966.806	1334.97
20.12	570.027	736.463	973.806	1357.97
20.14	542.027	717.463	978.806	1329.97
20.16	573.027	734.463	973.806	1377.97
20.18	533.027	727.463	1005.81	1361.97
20.2	538.027	741.463	988.806	1330.97
20.22	558.027	724.463	1015.81	1361.97
20.24	535.027	725.463	997.806	1347.97
20.26	589.027	725.463	987.806	1361.97
20.28	586.027	714.463	996.806	1333.97
20.3	560.027	700.463	973.806	1377.97
20.32	590.027	719.463	963.806	1363.97
20.34	584.027	708.463	1019.81	1355.97
20.36	572.027	721.463	971.806	1354.97
20.38	613.027	734.463	997.806	1371.97
20.4	581.027	719.463	1002.81	1369.97
20.42	588.027	729.463	1002.81	1379.97
20.44	609.027	736.463	1006.81	1334.97
20.46	547.027	746.463	966.806	1354.97
20.48	612.027	724.463	1035.81	1356.97
20.5	534.027	734.463	1011.81	1373.97
20.52	646.027	743.463	1002.81	1365.97
20.54	580.027	721.463	976.806	1341.97
20.56	598.027	753.463	1020.81	1362.97
20.58	583.027	738.463	1013.81	1373.97
20.6	562.027	723.463	1018.81	1350.97
20.62	584.027	738.463	1019.81	1342.97
20.64	564.027	717.463	990.806	1350.97
20.66	615.027	723.463	1038.81	1367.97
20.68	584.027	752.463	1013.81	1346.97
20.7	589.027	739.463	938.806	1367.97
20.72	583.027	745.463	992.806	1356.97
20.74	602.027	717.463	1016.81	1367.97
20.76	622.027	715.463	1033.81	1360.97
20.78	596.027	742.463	1003.81	1399.97
20.8	608.027	749.463	992.806	1365.97
20.82	592.027	724.463	1000.81	1378.97
20.84	605.027	734.463	993.806	1382.97
20.86	595.027	739.463	997.806	1383.97
20.88	606.027	724.463	1010.81	1351.97
20.9	604.027	749.463	1025.81	1361.97
20.92	612.027	767.463	1034.81	1348.97
20.94	600.027	751.463	978.806	1343.97
20.96	625.027	724.463	1019.81	1368.97
20.98	632.027	745.463	995.806	1363.97
21	575.027	727.463	1018.81	1381.97
21.02	599.027	724.463	1015.81	1393.97
21.04	654.027	763.463	1006.81	1367.97
21.06	588.027	742.463	1030.81	1381.97
21.08	609.027	734.463	1050.81	1375.97
21.1	609.027	729.463	1025.81	1353.97
21.12	672.027	748.463	1014.81	1375.97
21.14	604.027	733.463	1000.81	1371.97
21.16	589.027	753.463	1030.81	1369.97
21.18	642.027	745.463	1033.81	1354.97
21.2	604.027	734.463	998.806	1397.97
21.22	642.027	752.463	999.806	1371.97
21.24	635.027	753.463	1029.81	1366.97
21.26	638.027	722.463	1035.81	1384.97
21.28	616.027	741.463	1005.81	1381.97
21.3	618.027	735.463	1010.81	1358.97
21.32	605.027	731.463	1017.81	1358.97
21.34	650.027	737.463	1052.81	1402.97
21.36	622.027	750.463	1016.81	1373.97
21.38	622.027	743.463	1039.81	1354.97
21.4	583.027	738.463	1040.81	1368.97
21.42	630.027	789.463	1039.81	1396.97
21.44	617.027	739.463	1027.81	1379.97
21.46	644.027	737.463	1049.81	1384.97
21.48	605.027	752.463	1017.81	1371.97
21.5	609.027	754.463	1042.81	1381.97
21.52	699.027	743.463	982.806	1353.97
21.54	663.027	742.463	1027.81	1377.97
21.56	633.027	774.463	996.806	1371.97
21.58	647.027	726.463	1046.81	1377.97
21.6	625.027	743.463	1012.81	1349.97
21.62	623.027	726.463	1025.81	1374.97
21.64	681.027	754.463	1072.81	1401.97
21.66	639.027	739.463	988.806	1377.97
21.68	626.027	737.463	1028.81	1368.97
21.7	662.027	745.463	1020.81	1366.97
21.72	621.027	752.463	1034.81	1359.97
21.74	631.027	743.463	1025.81	1405.97
21.76	672.027	744.463	1032.81	1362.97
21.78	637.027	750.463	1014.81	1361.97
21.8	653.027	729.463	1030.81	1350.97
21.82	640.027	729.463	1031.81	1396.97
21.84	614.027	721.463	1011.81	1382.97
21.86	657.027	730.463	1010.81	1370.97
21.88	650.027	732.463	1017.81	1355.97
21.9	659.027	741.463	1001.81	1344.97
21.92	662.027	729.463	1042.81	1356.97
21.94	695.027	751.463	1031.81	1376.97
21.96	606.027	745.463	1025.81	1382.97
21.98	610.027	753.463	1044.81	1375.97
22	646.027	751.463	1034.81	1365.97
22.02	641.027	709.463	1019.81	1377.97
22.04	657.027	735.463	1027.81	1356.97
22.06	632.027	719.463	1037.81	1381.97
22.08	674.027	750.463	1016.81	1365.97
22.1	640.027	751.463	1042.81	1397.97
22.12	610.027	754.463	1050.81	1383.97
22.14	639.027	738.463	1013.81	1389.97
22.16	634.027	748.463	1014.81	1340.97
22.18	616.027	762.463	1005.81	1385.97
22.2	603.027	723.463	983.806	1358.97
22.22	636.027	731.463	1033.81	1361.97
22.24	615.027	746.463	1023.81	1388.97
22.26	644.027	711.463	1028.81	1369.97
22.28	681.027	740.463	999.806	1374.97
22.3	624.027	723.463	1025.81	1375.97
22.32	623.027	745.463	1009.81	1360.97
22.34	621.027	706.463	1027.81	1388.97
22.36	658.027	751.463	1008.81	1367.97
22.38	614.027	738.463	1016.81	1336.97
22.4	605.027	719.463	1024.81	1367.97
22.42	637.027	739.463	999.806	1371.97
22.44	634.027	736.463	1017.81	1346.97
22.46	647.027	775.463	992.806	1379.97
22.48	621.027	699.463	1020.81	1377.97
22.5	636.027	733.463	997.806	1360.97
22.52	616.027	715.463	1026.81	1336.97
22.54	637.027	735.463	1043.81	1326.97
22.56	640.027	738.463	991.806	1362.97
22.58	616.027	738.463	1005.81	1370.97
22.6	647.027	716.463	1022.81	1355.97
22.62	602.027	715.463	1043.81	1372.97
22.64	617.027	723.463	1002.81	1352.97
22.66	669.027	704.463	1019.81	1355.97
22.68	635.027	713.463	1011.81	1357.97
22.7	590.027	723.463	1023.81	1363.97
22.72	640.027	745.463	1012.81	1364.97
22.74	580.027	715.463	998.806	1342.97
22.76	634.027	722.463	1000.81	1339.97
22.78	622.027	748.463	1001.81	1362.97
22.8	641.027	701.463	1032.81	1348.97
22.82	625.027	727.463	983.806	1392.97
22.84	620.027	725.463	1014.81	1363.97
22.86	631.027	700.463	989.806	1373.97
22.88	618.027	726.463	1011.81	1342.97
22.9	624.027	725.463	1014.81	1386.97
22.92	606.027	713.463	996.806	1386.97
22.94	598.027	703.463	999.806	1369.97
22.96	565.027	706.463	982.806	1357.97
22.98	595.027	723.463	1010.81	1367.97
23	590.027	735.463	1005.81	1355.97
23.02	582.027	718.463	998.806	1386.97
23.04	571.027	728.463	992.806	1345.97
23.06	536.027	708.463	1027.81	1348.97
23.08	607.027	721.463	975.806	1359.97
23.1	603.027	723.463	1031.81	1356.97
23.12	602.027	709.463	1003.81	1392.97
23.14	574.027	713.463	998.806	1354.97
23.16	619.027	719.463	1006.81	1354.97
23.18	589.027	727.463	1011.81	1348.97
23.2	561.027	738.463	977.806	1352.97
23.22	619.027	725.463	1000.81	1359.97
23.24	591.027	713.463	1018.81	1352.97
23.26	567.027	705.463	988.806	1336.97
23.28	560.027	733.463	979.806	1375.97
23.3	587.027	709.463	984.806	1354.97
23.32	569.027	705.463	1002.81	1369.97
23.34	613.027	724.463	971.806	1360.97
23.36	604.027	705.463	1008.81	1372.97
23.38	572.027	717.463	999.806	1328.97
23.4	543.027	736.463	958.806	1346.97
23.42	562.027	689.463	992.806	1324.97
23.44	574.027	710.463	979.806	1325.97
23.46	591.027	681.463	1028.81	1347.97
23.48	603.027	733.463	955.806	1350.97
23.5	562.027	683.463	981.806	1345.97
23.52	632.027	709.463	976.806	1357.97
23.54	562.027	705.463	994.806	1331.97
23.56	555.027	703.463	990.806	1367.97
23.58	590.027	696.463	1010.81	1331.97
23.6	529.027	678.463	988.806	1346.97
23.62	548.027	694.463	994.806	1335.97
23.64	538.027	711.463	972.806	1326.97
23.66	544.027	669.463	958.806	1316.97
23.68	567.027	711.463	1005.81	1348.97
23.7	549.027	706.463	1009.81	1347.97
23.72	560.027	686.463	1014.81	1335.97
23.74	541.027	686.463	1008.81	1317.97
23.76	537.027	695.463	978.806	1356.97
23.78	558.027	710.463	992.806	1332.97
23.8	549.027	681.463	989.806	1332.97
23.82	525.027	708.463	986.806	1349.97
23.84	537.027	679.463	996.806	1318.97
23.86	470.027	708.463	978.806	1340.97
23.88	557.027	724.463	981.806	1333.97
23.9	545.027	691.463	967.806	1318.97
23.92	560.027	681.463	965.806	1343.97
23.94	513.027	699.463	971.806	1330.97
23.96	526.027	696.463	994.806	1322.97
23.98	536.027	704.463	979.806	1331.97
24	517.027	691.463	980.806	1349.97
24.02	523.027	685.463	956.806	1353.97
24.04	502.027	687.463	945.806	1322.97
24.06	520.027	689.463	1001.81	1351.97
24.08	535.027	679.463	959.806	1332.97
24.1	526.027	706.463	967.806	1323.97
24.12	498.027	684.463	981.806	1323.97
24.14	538.027	700.463	960.806	1303.97
24.16	513.027	695.463	991.806	1320.97
24.18	526.027	690.463	941.806	1307.97
24.2	517.027	685.463	973.806	1335.97
24.22	536.027	682.463	981.806	1329.97
24.24	510.027	701.463	946.806	1324.97
24.26	472.027	681.463	964.806	1355.97
24.28	527.027	687.463	966.806	1326.97
24.3	506.027	678.463	956.806	1330.97
24.32	501.027	697.463	980.806	1342.97
24.34	501.027	678.463	953.806	1334.97
24.36	500.027	670.463	969.806	1327.97
24.38	519.027	681.463	965.806	1335.97
24.4	508.027	675.463	964.806	1324.97
24.42	477.027	692.463	984.806	1358.97
24.44	490.027	663.463	990.806	1336.97
24.46	491.027	677.463	959.806	1345.97
24.48	496.027	670.463	972.806	1332.97
24.5	479.027	668.463	977.806	1330.97
24.52	513.027	668.463	963.806	1323.97
24.54	476.027	680.463	961.806	1337.97
24.56	506.027	675.463	930.806	1325.97
24.58	473.027	669.463	953.806	1338.97
24.6	455.027	671.463	955.806	1361.97
24.62	515.027	683.463	990.806	1342.97
24.64	487.027	683.463	953.806	1326.97
24.66	456.027	667.463	978.806	1322.97
24.68	429.027	653.463	983.806	1305.97
24.7	464.027	679.463	979.806	1340.97
24.72	526.027	669.463	994.806	1320.97
24.74	485.027	676.463	952.806	1303.97
24.76	508.027	698.463	981.806	1309.97
24.78	488.027	668.463	965.806	1317.97
24.8	474.027	663.463	966.806	1333.97
24.82	463.027	683.463	976.806	1357.97
24.84	467.027	679.463	972.806	1327.97
24.86	464.027	681.463	983.806	1331.97
24.88	457.027	643.463	957.806	1319.97
24.9	472.027	674.463	989.806	1347.97
24.92	481.027	644.463	968.806	1345.97
24.94	429.027	672.463	969.806	1307.97
24.96	459.027	686.463	944.806	1315.97
24.98	461.027	680.463	957.806	1311.97
25	454.027	672.463	970.806	1321.97
25.02	496.027	695.463	971.806	1328.97
25.04	468.027	676.463	998.806	1330.97
25.06	482.027	658.463	964.806	1332.97
25.08	443.027	669.463	946.806	1321.97
25.1	452.027	671.463	957.806	1313.97
25.12	451.027	660.463	951.806	1326.97
25.14	464.027	674.463	932.806	1323.97
25.16	409.027	680.463	951.806	1341.97
25.18	431.027	701.463	979.806	1355.97
25.2	447.027	675.463	970.806	1326.97
25.22	432.027	647.463	936.806	1342.97
25.24	446.027	672.463	975.806	1310.97
25.26	422.027	662.463	1010.81	1355.97
25.28	425.027	649.463	957.806	1347.97
25.3	466.027	650.463	978.806	1334.97
25.32	443.027	643.463	963.806	1340.97
25.34	449.027	660.463	974.806	1326.97
25.36	425.027	662.463	1000.81	1337.97
25.38	450.027	664.463	980.806	1332.97
25.4	446.027	655.463	1008.81	1367.97
25.42	455.027	671.463	969.806	1322.97
25.44	410.027	666.463	985.806	1332.97
25.46	435.027	655.463	939.806	1368.97
25.48	431.027	662.463	976.806	1321.97
25.5	431.027	667.463	936.806	1352.97
25.52	412.027	664.463	983.806	1338.97
25.54	401.027	658.463	951.806	1355.97
25.56	429.027	662.463	986.806	1343.97
25.58	438.027	650.463	1008.81	1363.97
25.6	402.027	677.463	948.806	1328.97
25.62	424.027	667.463	966.806	1350.97
25.64	396.027	634.463	972.806	1355.97
25.66	443.027	645.463	969.806	1340.97
25.68	438.027	655.463	984.806	1356.97
25.7	412.027	659.463	1001.81	1348.97
25.72	427.027	674.463	984.806	1333.97
25.74	431.027	659.463	987.806	1361.97
25.76	415.027	668.463	967.806	1354.97
25.78	445.027	657.463	1004.81	1350.97
25.8	400.027	651.463	980.806	1337.97
25.82	409.027	639.463	1008.81	1359.97
25.84	448.027	637.463	975.806	1351.97
25.86	414.027	663.463	1040.81	1366.97
25.88	419.027	671.463	1022.81	1334.97
25.9	423.027	663.463	977.806	1321.97
25.92	409.027	654.463	974.806	1348.97
25.94	386.027	643.463	960.806	1339.97
25.96	412.027	664.463	945.806	1325.97
25.98	382.027	655.463	966.806	1329.97
26	413.027	645.463	977.806	1327.97
26.02	399.027	643.463	989.806	1339.97
26.04	404.027	659.463	965.806	1328.97
26.06	399.027	663.463	1002.81	1325.97
26.08	387.027	635.463	958.806	1349.97
26.1	374.027	625.463	972.806	1340.97
26.12	431.027	644.463	984.806	1331.97
26.14	401.027	642.463	991.806	1359.97
26.16	391.027	643.463	952.806	1328.97
26.18	406.027	639.463	978.806	1342.97
26.2	379.027	634.463	943.806	1326.97
26.22	388.027	658.463	969.806	1337.97
26.24	387.027	638.463	934.806	1314.97
26.26	399.027	638.463	962.806	1322.97
26.28	414.027	638.463	959.806	1351.97
26.3	389.027	658.463	983.806	1319.97
26.32	418.027	636.463	934.806	1325.97
26.34	367.027	635.463	914.806	1317.97
26.36	388.027	636.463	973.806	1302.97
26.38	392.027	642.463	968.806	1309.97
26.4	398.027	654.463	931.806	1328.97
26.42	359.027	639.463	947.806	1332.97
26.44	392.027	627.463	968.806	1312.97
26.46	403.027	647.463	958.806	1322.97
26.48	390.027	641.463	969.806	1290.97
26.5	414.027	655.463	938.806	1290.97
26.52	383.027	634.463	970.806	1311.97
26.54	370.027	646.463	941.806	1310.97
26.56	398.027	628.463	937.806	1300.97
26.58	402.027	636.463	940.806	1304.97
26.6	402.027	616.463	938.806	1312.97
26.62	388.027	633.463	924.806	1306.97
26.64	379.027	635.463	935.806	1287.97
26.66	378.027	645.463	944.806	1303.97
26.68	369.027	640.463	932.806	1310.97
26.7	385.027	644.463	905.806	1314.97
26.72	384.027	647.463	913.806	1307.97
26.74	379.027	641.463	944.806	1299.97
26.76	363.027	638.463	941.806	1304.97
26.78	373.027	627.463	921.806	1297.97
26.8	372.027	627.463	935.806	1284.97
26.82	368.027	617.463	909.806	1296.97
26.84	343.027	629.463	923.806	1280.97
26.86	366.027	610.463	901.806	1325.97
26.88	360.027	623.463	920.806	1298.97
26.9	387.027	631.463	918.806	1307.97
26.92	336.027	632.463	902.806	1289.97
26.94	344.027	624.463	858.806	1255.97
26.96	361.027	636.463	888.806	1290.97
26.98	345.027	622.463	898.806	1293.97
27	337.027	647.463	920.806	1304.97
27.02	346.027	630.463	891.806	1304.97
27.04	326.027	610.463	898.806	1293.97
27.06	375.027	618.463	899.806	1273.97
27.08	349.027	635.463	934.806	1273.97
27.1	357.027	619.463	905.806	1294.97
27.12	376.027	617.463	923.806	1286.97
27.14	345.027	632.463	877.806	1275.97
27.16	362.027	622.463	886.806	1261.97
27.18	370.027	610.463	867.806	1275.97
27.2	345.027	625.463	880.806	1276.97
27.22	352.027	605.463	874.806	1270.97
27.24	341.027	633.463	899.806	1264.97
27.26	316.027	620.463	881.806	1276.97
27.28	364.027	618.463	887.806	1290.97
27.3	350.027	611.463	871.806	1282.97
27.32	362.027	616.463	899.806	1247.97
27.34	353.027	622.463	886.806	1272.97
27.36	341.027	623.463	879.806	1267.97
27.38	318.027	612.463	876.806	1261.97
27.4	361.027	609.463	860.806	1282.97
27.42	367.027	594.463	867.806	1280.97
27.44	339.027	622.463	882.806	1289.97
27.46	328.027	609.463	878.806	1287.97
27.48	328.027	601.463	851.806	1272.97
27.5	344.027	620.463	864.806	1252.97
27.52	307.027	604.463	846.806	1264.97
27.54	335.027	617.463	857.806	1264.97
27.56	344.027	619.463	876.806	1240.97
27.58	314.027	631.463	854.806	1278.97
27.6	336.027	628.463	858.806	1261.97
27.62	337.027	616.463	871.806	1273.97
27.64	338.027	599.463	875.806	1259.97
27.66	361.027	616.463	859.806	1282.97
27.68	319.027	615.463	857.806	1257.97
27.7	313.027	602.463	854.806	1261.97
27.72	318.027	618.463	870.806	1263.97
27.74	295.027	615.463	855.806	1254.97
27.76	319.027	624.463	885.806	1260.97
27.78	353.027	606.463	836.806	1262.97
27.8	316.027	618.463	839.806	1251.97
27.82	356.027	616.463	839.806	1242.97
27.84	321.027	612.463	842.806	1269.97
27.86	330.027	617.463	867.806	1267.97
27.88	319.027	609.463	864.806	1251.97
27.9	306.027	609.463	845.806	1276.97
27.92	303.027	620.463	847.806	1270.97
27.94	301.027	634.463	831.806	1253.97
27.96	319.027	614.463	867.806	1250.97
27.98	323.027	617.463	842.806	1245.97
28	344.027	622.463	832.806	1263.97
28.02	295.027	609.463	845.806	1258.97
28.04	293.027	608.463	845.806	1243.97
28.06	311.027	589.463	848.806	1254.97
28.08	304.027	611.463	839.806	1241.97
28.1	344.027	622.463	835.806	1246.97
28.12	324.027	595.463	838.806	1250.97
28.14	304.027	618.463	858.806	1228.97
28.16	310.027	616.463	839.806	1246.97
28.18	315.027	609.463	835.806	1250.97
28.2	310.027	590.463	842.806	1249.97
28.22	329.027	608.463	849.806	1257.97
28.24	318.027	607.463	833.806	1246.97
28.26	289.027	621.463	837.806	1254.97
28.28	283.027	605.463	818.806	1241.97
28.3	296.027	609.463	845.806	1250.97
28.32	309.027	597.463	842.806	1248.97
28.34	325.027	613.463	842.806	1232.97
28.36	326.027	595.463	832.806	1221.97
28.38	302.027	613.463	844.806	1255.97
28.4	292.027	607.463	799.806	1237.97
28.42	304.027	611.463	832.806	1261.97
28.44	322.027	604.463	839.806	1273.97
28.46	297.027	589.463	808.806	1240.97
28.48	306.027	603.463	827.806	1243.97
28.5	317.027	593.463	832.806	1243.97
28.52	312.027	618.463	845.806	1242.97
28.54	277.027	593.463	828.806	1243.97
28.56	282.027	610.463	817.806	1247.97
28.58	294.027	598.463	815.806	1232.97
28.6	320.027	603.463	837.806	1250.97
28.62	305.027	605.463	827.806	1250.97
28.64	296.027	625.463	832.806	1248.97
28.66	310.027	597.463	813.806	1239.97
28.68	322.027	610.463	820.806	1239.97
28.7	291.027	608.463	816.806	1239.97
28.72	308.027	607.463	813.806	1238.97
28.74	297.027	614.463	834.806	1243.97
28.76	299.027	604.463	815.806	1236.97
28.78	279.027	611.463	817.806	1227.97
28.8	283.027	585.463	822.806	1231.97
28.82	296.027	588.463	820.806	1233.97
28.84	287.027	607.463	808.806	1239.97
28.86	318.027	616.463	822.806	1220.97
28.88	285.027	589.463	836.806	1231.97
28.9	260.027	591.463	810.806	1235.97
28.92	265.027	595.463	815.806	1231.97
28.94	301.027	600.463	838.806	1243.97
28.96	294.027	597.463	820.806	1239.97
28.98	278.027	590.463	811.806	1218.97
29	286.027	607.463	824.806	1226.97
29.02	260.027	593.463	815.806	1224.97
29.04	275.027	595.463	826.806	1223.97
29.06	294.027	612.463	807.806	1225.97
29.08	296.027	608.463	821.806	1236.97
29.1	297.027	604.463	831.806	1241.97
29.12	294.027	588.463	821.806	1226.97
29.14	273.027	600.463	821.806	1236.97
29.16	284.027	586.463	827.806	1255.97
29.18	276.027	600.463	807.806	1230.97
29.2	291.027	600.463	809.806	1242.97
29.22	303.027	602.463	801.806	1218.97
29.24	257.027	601.463	799.806	1227.97
29.26	283.027	618.463	810.806	1237.97
29.28	255.027	597.463	819.806	1237.97
29.3	321.027	592.463	803.806	1218.97
29.32	271.027	589.463	799.806	1230.97
29.34	279.027	604.463	814.806	1215.97
29.36	261.027	592.463	808.806	1230.97
29.38	292.027	590.463	808.806	1227.97
29.4	295.027	597.463	792.806	1234.97
29.42	301.027	600.463	818.806	1232.97
29.44	253.027	585.463	821.806	1222.97
29.46	263.027	593.463	812.806	1231.97
29.48	268.027	595.463	819.806	1232.97
29.5	297.027	606.463	812.806	1219.97
29.52	289.027	601.463	802.806	1245.97
29.54	269.027	600.463	806.806	1224.97
29.56	267.027	593.463	809.806	1212.97
29.58	288.027	590.463	801.806	1232.97
29.6	279.027	584.463	812.806	1235.97
29.62	252.027	577.463	810.806	1234.97
29.64	258.027	604.463	804.806	1230.97
29.66	297.027	600.463	814.806	1233.97
29.68	274.027	595.463	818.806	1219.97
29.7	285.027	596.463	796.806	1223.97
29.72	288.027	591.463	804.806	1234.97
29.74	264.027	591.463	811.806	1225.97
29.76	274.027	601.463	806.806	1239.97
29.78	276.027	587.463	780.806	1237.97
29.8	277.027	607.463	804.806	1225.97
29.82	293.027	605.463	824.806	1238.97
29.84	265.027	583.463	793.806	1244.97
29.86	291.027	600.463	802.806	1218.97
29.88	246.027	584.463	800.806	1221.97
29.9	269.027	594.463	801.806	1230.97
29.92	259.027	593.463	819.806	1227.97
29.94	256.027	587.463	807.806	1209.97
29.96	228.027	609.463	805.806	1237.97
29.98	256.027	604.463	782.806	1225.97
30	278.027	586.463	789.806	1235.97
30.02	262.027	591.463	800.806	1242.97
30.04	250.027	589.463	823.806	1237.97
30.06	249.027	579.463	795.806	1220.97
30.08	288.027	583.463	782.806	1228.97
30.1	273.027	586.463	815.806	1222.97
30.12	260.027	592.463	779.806	1213.97
30.14	273.027	589.463	792.806	1217.97
30.16	259.027	600.463	791.806	1219.97
30.18	277.027	577.463	795.806	1215.97
30.2	243.027	584.463	786.806	1218.97
30.22	250.027	586.463	776.806	1220.97
30.24	257.027	589.463	805.806	1224.97
30.26	244.027	577.463	796.806	1228.97
30.28	260.027	590.463	799.806	1206.97
30.3	228.027	585.463	800.806	1217.97
30.32	250.027	582.463	783.806	1224.97
30.34	256.027	585.463	782.806	1220.97
30.36	251.027	590.463	800.806	1224.97
30.38	255.027	580.463	784.806	1218.97
30.4	265.027	581.463	793.806	1221.97
30.42	276.027	588.463	789.806	1225.97
30.44	281.027	585.463	794.806	1227.97
30.46	254.027	581.463	804.806	1219.97
30.48	277.027	584.463	778.806	1230.97
30.5	259.027	596.463	777.806	1230.97
30.52	260.027	573.463	805.806	1226.97
30.54	270.027	588.463	799.806	1217.97
30.56	258.027	596.463	804.806	1227.97
30.58	251.027	592.463	769.806	1241.97
30.6	249.027	599.463	782.806	1221.97
30.62	257.027	587.463	772.806	1220.97
30.64	258.027	585.463	791.806	1220.97
30.66	247.027	576.463	778.806	1210.97
30.68	230.027	604.463	779.806	1216.97
30.7	234.027	604.463	792.806	1218.97
30.72	233.027	593.463	787.806	1217.97
30.74	235.027	583.463	799.806	1218.97
30.76	272.027	585.463	784.806	1219.97
30.78	265.027	579.463	796.806	1201.97
30.8	250.027	581.463	784.806	1219.97
30.82	266.027	591.463	802.806	1220.97
30.84	260.027	593.463	768.806	1212.97
30.86	267.027	583.463	792.806	1222.97
30.88	259.027	588.463	784.806	1228.97
30.9	247.027	571.463	777.806	1214.97
30.92	276.027	581.463	793.806	1228.97
30.94	242.027	588.463	764.806	1215.97
30.96	247.027	591.463	778.806	1227.97
30.98	234.027	567.463	774.806	1204.97
31	267.027	587.463	795.806	1200.97
31.02	266.027	577.463	790.806	1231.97
31.04	250.027	590.463	795.806	1214.97
31.06	254.027	585.463	782.806	1212.97
31.08	252.027	575.463	782.806	1200.97
31.1	246.027	585.463	760.806	1199.97
31.12	248.027	589.463	778.806	1210.97
31.14	249.027	572.463	782.806	1210.97
31.16	252.027	577.463	766.806	1208.97
31.18	231.027	583.463	791.806	1199.97
31.2	248.027	582.463	776.806	1211.97
31.22	223.027	582.463	782.806	1213.97
31.24	230.027	593.463	779.806	1221.97
31.26	265.027	575.463	760.806	1214.97
31.28	256.027	586.463	769.806	1213.97
31.3	265.027	581.463	779.806	1213.97
31.32	256.027	595.463	793.806	1202.97
31.34	246.027	564.463	805.806	1210.97
31.36	259.027	594.463	802.806	1220.97
31.38	258.027	583.463	800.806	1207.97
31.4	236.027	579.463	765.806	1211.97
31.42	248.027	580.463	778.806	1206.97
31.44	266.027	583.463	769.806	1211.97
31.46	234.027	582.463	783.806	1207.97
31.48	248.027	572.463	772.806	1222.97
31.5	245.027	573.463	778.806	1199.97
31.52	244.027	578.463	775.806	1220.97
31.54	245.027	588.463	776.806	1194.97
31.56	253.027	592.463	785.806	1203.97
31.58	227.027	586.463	767.806	1212.97
31.6	236.027	592.463	783.806	1211.97
31.62	237.027	576.463	776.806	1206.97
31.64	243.027	580.463	788.806	1219.97
31.66	249.027	580.463	791.806	1208.97
31.68	242.027	571.463	769.806	1213.97
31.7	229.027	575.463	775.806	1209.97
31.72	235.027	582.463	789.806	1215.97
31.74	252.027	588.463	770.806	1199.97
31.76	264.027	584.463	786.806	1194.97
31.78	270.027	575.463	765.806	1201.97
31.8	255.027	586.463	785.806	1184.97
31.82	235.027	582.463	777.806	1194.97
31.84	245.027	579.463	761.806	1195.97
31.86	228.027	590.463	785.806	1196.97
31.88	240.027	585.463	750.806	1202.97
31.9	232.027	589.463	789.806	1200.97
31.92	231.027	592.463	760.806	1200.97
31.94	234.027	586.463	782.806	1214.97
31.96	222.027	570.463	763.806	1209.97
31.98	244.027	579.463	797.806	1203.97
32	232.027	576.463	755.806	1201.97
32.02	232.027	590.463	767.806	1210.97
32.04	273.027	575.463	773.806	1193.97
32.06	246.027	577.463	775.806	1209.97
32.08	236.027	583.463	758.806	1204.97
32.1	217.027	572.463	770.806	1209.97
32.12	254.027	574.463	745.806	1206.97
32.14	230.027	579.463	749.806	1212.97
32.16	233.027	571.463	772.806	1199.97
32.18	216.027	575.463	765.806	1201.97
32.2	249.027	588.463	768.806	1200.97
32.22	262.027	581.463	782.806	1203.97
32.24	248.027	591.463	762.806	1199.97
32.26	239.027	578.463	769.806	1211.97
32.28	215.027	578.463	763.806	1207.97
32.3	234.027	587.463	758.806	1206.97
32.32	213.027	577.463	754.806	1203.97
32.34	235.027	575.463	785.806	1188.97
32.36	226.027	572.463	803.806	1197.97
32.38	228.027	583.463	762.806	1193.97
32.4	225.027	565.463	763.806	1207.97
32.42	234.027	567.463	767.806	1187.97
32.44	248.027	581.463	785.806	1195.97
32.46	249.027	568.463	762.806	1188.97
32.48	235.027	582.463	749.806	1203.97
32.5	243.027	587.463	751.806	1191.97
32.52	246.027	584.463	770.806	1203.97
32.54	213.027	579.463	743.806	1199.97
32.56	233.027	577.463	763.806	1208.97
32.58	213.027	579.463	777.806	1211.97
32.6	223.027	573.463	748.806	1205.97
32.62	228.027	584.463	765.806	1196.97
32.64	231.027	587.463	754.806	1192.97
32.66	234.027	584.463	752.806	1203.97
32.68	237.027	574.463	760.806	1193.97
32.7	210.027	580.463	761.806	1192.97
32.72	211.027	585.463	756.806	1193.97
32.74	224.027	581.463	778.806	1192.97
32.76	216.027	571.463	783.806	1203.97
32.78	222.027	578.463	762.806	1190.97
32.8	239.027	564.463	779.806	1191.97
32.82	227.027	583.463	757.806	1207.97
32.84	236.027	572.463	762.806	1191.97
32.86	231.027	583.463	749.806	1195.97
32.88	219.027	571.463	754.806	1195.97
32.9	227.027	571.463	751.806	1195.97
32.92	223.027	567.463	767.806	1185.97
32.94	208.027	575.463	757.806	1192.97
32.96	231.027	572.463	758.806	1188.97
32.98	201.027	578.463	758.806	1182.97
33	211.027	575.463	761.806	1195.97
33.02	236.027	578.463	756.806	1191.97
33.04	221.027	576.463	748.806	1184.97
33.06	237.027	580.463	763.806	1197.97
33.08	195.027	578.463	764.806	1194.97
33.1	239.027	563.463	768.806	1194.97
33.12	211.027	574.463	756.806	1185.97
33.14	233.027	569.463	760.806	1187.97
33.16	213.027	582.463	771.806	1197.97
33.18	225.027	580.463	750.806	1193.97
33.2	234.027	568.463	759.806	1184.97
33.22	228.027	578.463	768.806	1192.97
33.24	237.027	593.463	748.806	1186.97
33.26	237.027	590.463	759.806	1185.97
33.28	214.027	587.463	764.806	1193.97
33.3	224.027	579.463	750.806	1191.97
33.32	225.027	589.463	749.806	1212.97
33.34	215.027	583.463	737.806	1198.97
33.36	209.027	567.463	764.806	1199.97
33.38	225.027	560.463	764.806	1197.97
33.4	216.027	565.463	746.806	1193.97
33.42	226.027	575.463	749.806	1196.97
33.44	241.027	575.463	743.806	1197.97
33.46	214.027	579.463	766.806	1202.97
33.48	200.027	581.463	756.806	1207.97
33.5	258.027	565.463	771.806	1185.97
33.52	212.027	589.463	751.806	1197.97
33.54	224.027	570.463	756.806	1200.97
33.56	227.027	578.463	754.806	1193.97
33.58	200.027	578.463	750.806	1196.97
33.6	228.027	570.463	761.806	1197.97
33.62	206.027	560.463	743.806	1194.97
33.64	221.027	570.463	749.806	1205.97
33.66	215.027	581.463	749.806	1186.97
33.68	211.027	570.463	749.806	1184.97
33.7	227.027	569.463	766.806	1204.97
33.72	212.027	576.463	758.806	1185.97
33.74	216.027	577.463	745.806	1195.97
33.76	236.027	573.463	752.806	1199.97
33.78	206.027	574.463	746.806	1186.97
33.8	197.027	572.463	744.806	1191.97
33.82	223.027	571.463	769.806	1187.97
33.84	235.027	579.463	750.806	1197.97
33.86	233.027	578.463	754.806	1200.97
33.88	218.027	573.463	754.806	1193.97
33.9	223.027	566.463	734.806	1185.97
33.92	231.027	569.463	762.806	1186.97
33.94	213.027	567.463	757.806	1186.97
33.96	216.027	573.463	755.806	1184.97
33.98	195.027	585.463	761.806	1201.97
34	214.027	566.463	763.806	1188.97
34.02	228.027	581.463	770.806	1188.97
34.04	210.027	571.463	733.806	1191.97
34.06	204.027	571.463	764.806	1180.97
34.08	219.027	567.463	746.806	1192.97
34.1	244.027	584.463	743.806	1183.97
34.12	229.027	558.463	749.806	1180.97
34.14	204.027	572.463	757.806	1181.97
34.16	218.027	567.463	740.806	1185.97
34.18	231.027	582.463	752.806	1189.97
34.2	241.027	572.463	739.806	1185.97
34.22	207.027	576.463	736.806	1179.97
34.24	212.027	571.463	732.806	1194.97
34.26	222.027	567.463	729.806	1180.97
34.28	210.027	574.463	739.806	1194.97
34.3	221.027	571.463	755.806	1179.97
34.32	229.027	570.463	748.806	1191.97
34.34	225.027	567.463	742.806	1182.97
34.36	226.027	558.463	756.806	1184.97
34.38	217.027	565.463	738.806	1194.97
34.4	205.027	569.463	763.806	1190.97
34.42	206.027	570.463	760.806	1185.97
34.44	212.027	571.463	729.806	1180.97
34.46	217.027	571.463	731.806	1188.97
34.48	206.027	564.463	740.806	1187.97
34.5	207.027	571.463	738.806	1186.97
34.52	220.027	575.463	750.806	1178.97
34.54	181.027	575.463	769.806	1186.97
34.56	186.027	576.463	757.806	1195.97
34.58	203.027	564.463	745.806	1192.97
34.6	224.027	578.463	737.806	1179.97
34.62	210.027	568.463	748.806	1181.97
34.64	216.027	580.463	748.806	1189.97
34.66	221.027	563.463	734.806	1184.97
34.68	223.027	570.463	747.806	1188.97
34.7	205.027	569.463	745.806	1179.97
34.72	220.027	559.463	748.806	1187.97
34.74	230.027	568.463	741.806	1195.97
34.76	233.027	568.463	744.806	1194.97
34.78	207.027	578.463	733.806	1180.97
34.8	203.027	575.463	734.806	1190.97
34.82	233.027	564.463	741.806	1190.97
34.84	210.027	581.463	752.806	1189.97
34.86	217.027	566.463	744.806	1185.97
34.88	191.027	573.463	753.806	1196.97
34.9	226.027	572.463	728.806	1186.97
34.92	221.027	576.463	755.806	1186.97
34.94	230.027	570.463	748.806	1190.97
34.96	214.027	567.463	731.806	1196.97
34.98	195.027	574.463	740.806	1183.97
35	222.027	571.463	737.806	1184.97
				--

## Sheet: Fig  4c
	Sodium formate addition amount (eq)	Membrane 1 conductivity (mS cm-1)	Membrane 2 conductivity (mS cm-1)	Membrane 3 conductivity (mS cm-1)	Average membrane proton conductivity (S cm-1)	Standard deviation
	5	450.362	300.254	260.355	0.336991	0.0818039
	10	600.251	408.256	501.015	0.503174	0.0783966
	15	695.231	619.306	676.109	0.663549	0.0322437
	20	120.311	180.151	90.6998	0.130387	0.0372069

## Sheet: Fig  4d
	Sodium formate addition amount (eq)	Membrane 1 thickness (um)	Membrane 2 thickness(um)	Membrane 3 thickness (um)	Average membrane thickness (um)	Standard deviation
	0.5	0.2	0.4	0.1	0.233333	0.124722
	1	1	2	7	3.33333	2.62467
	1.5	3	10	2	5	3.55903
	2	44	68	45	52.3333	11.0855
	2.5	85	88	93	88.6667	3.29983
	3	90	98	95	94.3333	3.29983

## Sheet: Fig  4e
	1eq	1.5eq	2eq	2.5eq	3.5eq	0.5eq
2θ degree	Intensity (a.u.)	Intensity (a.u.)	Intensity (a.u.)	Intensity (a.u.)	Intensity (a.u.)	Intensity (a.u.)		Note: The curves have been vertically moved.
2	124.601	512.917	1060.16	1397.65	1836.22	-106.505
2.02	153.601	496.917	1051.16	1418.65	1843.22	-99.5054
2.04	171.601	530.917	1029.16	1436.65	1826.22	-116.505
2.06	147.601	504.917	1060.16	1420.65	1844.22	-98.5054
2.08	163.601	499.917	1066.16	1425.65	1830.22	-112.505
2.1	138.601	502.917	1046.16	1420.65	1830.22	-112.505
2.12	170.601	501.917	1027.16	1425.65	1851.22	-91.5054
2.14	168.601	498.917	1048.16	1423.65	1833.22	-109.505
2.16	206.601	524.917	1063.16	1453.65	1834.22	-108.505
2.18	153.601	530.917	1070.16	1443.65	1797.22	-145.505
2.2	180.601	527.917	1052.16	1442.65	1806.22	-136.505
2.22	192.601	531.917	1076.16	1454.65	1819.22	-123.505
2.24	162.601	522.917	1070.16	1447.65	1816.22	-126.505
2.26	185.601	500.917	1053.16	1428.65	1821.22	-121.505
2.28	155.601	537.917	1044.16	1451.65	1807.22	-135.505
2.3	180.601	555.917	1061.16	1467.65	1826.22	-116.505
2.32	202.601	545.917	1046.16	1434.65	1827.22	-115.505
2.34	168.601	552.917	1090.16	1417.65	1808.22	-134.505
2.36	170.601	554.917	1053.16	1432.65	1832.22	-110.505
2.38	179.601	540.917	1051.16	1444.65	1824.22	-118.505
2.4	187.601	560.917	1035.16	1471.65	1841.22	-101.505
2.42	188.601	558.917	1054.16	1461.65	1818.22	-124.505
2.44	201.601	545.917	1066.16	1511.65	1840.22	-102.505
2.46	204.601	559.917	1087.16	1453.65	1842.22	-100.505
2.48	193.601	584.917	1078.16	1484.65	1827.22	-115.505
2.5	190.601	583.917	1071.16	1476.65	1843.22	-99.5054
2.52	203.601	592.917	1113.16	1483.65	1824.22	-118.505
2.54	222.601	576.917	1107.16	1480.65	1839.22	-103.505
2.56	213.601	585.917	1112.16	1467.65	1819.22	-123.505
2.58	213.601	600.917	1107.16	1474.65	1838.22	-104.505
2.6	234.601	611.917	1087.16	1484.65	1820.22	-122.505
2.62	198.601	634.917	1106.16	1474.65	1814.22	-128.505
2.64	229.601	639.917	1146.16	1477.65	1837.22	-105.505
2.66	281.601	616.917	1102.16	1474.65	1821.22	-121.505
2.68	247.601	627.917	1117.16	1463.65	1828.22	-114.505
2.7	241.601	660.917	1139.16	1506.65	1861.22	-81.5054
2.72	270.601	637.917	1147.16	1527.65	1859.22	-83.5054
2.74	264.601	693.917	1175.16	1538.65	1845.22	-97.5054
2.76	254.601	658.917	1151.16	1526.65	1867.22	-75.5054
2.78	310.601	670.917	1143.16	1509.65	1848.22	-94.5054
2.8	327.601	670.917	1151.16	1496.65	1888.22	-54.5054
2.82	326.601	681.917	1184.16	1523.65	1844.22	-98.5054
2.84	301.601	719.917	1185.16	1551.65	1839.22	-103.505
2.86	330.601	730.917	1141.16	1566.65	1899.22	-43.5054
2.88	348.601	737.917	1233.16	1544.65	1856.22	-86.5054
2.9	380.601	750.917	1202.16	1571.65	1862.22	-80.5054
2.92	339.601	750.917	1252.16	1571.65	1895.22	-47.5054
2.94	365.601	758.917	1208.16	1587.65	1860.22	-82.5054
2.96	421.601	763.917	1245.16	1584.65	1850.22	-92.5054
2.98	368.601	781.917	1218.16	1574.65	1876.22	-66.5054
3	413.601	814.917	1214.16	1616.65	1886.22	-56.5054
3.02	409.601	750.917	1242.16	1599.65	1869.22	-73.5054
3.04	445.601	816.917	1257.16	1585.65	1895.22	-47.5054
3.06	454.601	805.917	1289.16	1634.65	1893.22	-49.5054
3.08	464.601	766.917	1293.16	1624.65	1892.22	-50.5054
3.1	453.601	812.917	1296.16	1668.65	1916.22	-26.5054
3.12	509.601	819.917	1372.16	1627.65	1906.22	-36.5054
3.14	485.601	849.917	1307.16	1646.65	1884.22	-58.5054
3.16	543.601	877.917	1322.16	1689.65	1905.22	-37.5054
3.18	491.601	872.917	1356.16	1696.65	1921.22	-21.5054
3.2	524.601	927.917	1367.16	1679.65	1904.22	-38.5054
3.22	574.601	943.917	1360.16	1693.65	1916.22	-26.5054
3.24	584.601	924.917	1394.16	1684.65	1929.22	-13.5054
3.26	591.601	942.917	1418.16	1752.65	1933.22	-9.50538
3.28	622.601	944.917	1429.16	1701.65	1912.22	-30.5054
3.3	625.601	985.917	1415.16	1744.65	1917.22	-25.5054
3.32	588.601	951.917	1447.16	1743.65	1944.22	1.49462
3.34	631.601	1007.92	1463.16	1721.65	1928.22	-14.5054
3.36	636.601	992.917	1447.16	1772.65	1935.22	-7.50538
3.38	696.601	1036.92	1448.16	1755.65	1935.22	-7.50538
3.4	669.601	1020.92	1507.16	1771.65	1930.22	-12.5054
3.42	648.601	995.917	1436.16	1734.65	1926.22	-16.5054
3.44	690.601	987.917	1505.16	1772.65	1932.22	-10.5054
3.46	721.601	996.917	1446.16	1774.65	1948.22	5.49462
3.48	691.601	1010.92	1461.16	1772.65	1928.22	-14.5054
3.5	700.601	996.917	1456.16	1774.65	1935.22	-7.50538
3.52	644.601	1036.92	1480.16	1758.65	1965.22	22.4946
3.54	709.601	1007.92	1428.16	1743.65	1963.22	20.4946
3.56	670.601	1034.92	1377.16	1766.65	1943.22	0.49462
3.58	705.601	1033.92	1437.16	1779.65	1946.22	3.49462
3.6	615.601	1037.92	1421.16	1771.65	1930.22	-12.5054
3.62	650.601	1012.92	1407.16	1713.65	1966.22	23.4946
3.64	614.601	967.917	1381.16	1731.65	1953.22	10.4946
3.66	637.601	962.917	1425.16	1687.65	1950.22	7.49462
3.68	629.601	931.917	1358.16	1676.65	1967.22	24.4946
3.7	595.601	959.917	1384.16	1669.65	1941.22	-1.50538
3.72	554.601	963.917	1370.16	1636.65	1901.22	-41.5054
3.74	557.601	959.917	1322.16	1637.65	1899.22	-43.5054
3.76	588.601	914.917	1291.16	1649.65	1934.22	-8.50538
3.78	556.601	889.917	1259.16	1644.65	1928.22	-14.5054
3.8	585.601	870.917	1318.16	1609.65	1928.22	-14.5054
3.82	523.601	856.917	1301.16	1552.65	1923.22	-19.5054
3.84	495.601	863.917	1300.16	1604.65	1890.22	-52.5054
3.86	444.601	840.917	1244.16	1618.65	1916.22	-26.5054
3.88	510.601	850.917	1222.16	1579.65	1898.22	-44.5054
3.9	442.601	835.917	1207.16	1512.65	1905.22	-37.5054
3.92	445.601	831.917	1175.16	1557.65	1899.22	-43.5054
3.94	447.601	830.917	1192.16	1489.65	1896.22	-46.5054
3.96	416.601	848.917	1189.16	1499.65	1926.22	-16.5054
3.98	430.601	826.917	1138.16	1501.65	1899.22	-43.5054
4	441.601	802.917	1105.16	1478.65	1888.22	-54.5054
4.02	352.601	752.917	1122.16	1457.65	1912.22	-30.5054
4.04	371.601	800.917	1144.16	1447.65	1898.22	-44.5054
4.06	362.601	745.917	1089.16	1462.65	1864.22	-78.5054
4.08	349.601	720.917	1101.16	1467.65	1855.22	-87.5054
4.1	339.601	763.917	1127.16	1430.65	1883.22	-59.5054
4.12	352.601	702.917	1041.16	1396.65	1852.22	-90.5054
4.14	323.601	703.917	1041.16	1411.65	1856.22	-86.5054
4.16	326.601	695.917	1079.16	1396.65	1869.22	-73.5054
4.18	343.601	703.917	1055.16	1393.65	1858.22	-84.5054
4.2	311.601	692.917	1026.16	1365.65	1855.22	-87.5054
4.22	281.601	749.917	1051.16	1389.65	1827.22	-115.505
4.24	297.601	658.917	1033.16	1393.65	1886.22	-56.5054
4.26	323.601	685.917	1026.16	1390.65	1837.22	-105.505
4.28	288.601	619.917	996.162	1387.65	1863.22	-79.5054
4.3	269.601	682.917	1015.16	1384.65	1843.22	-99.5054
4.32	245.601	653.917	1000.16	1381.65	1833.22	-109.505
4.34	247.601	675.917	997.162	1347.65	1820.22	-122.505
4.36	247.601	623.917	1005.16	1318.65	1843.22	-99.5054
4.38	231.601	632.917	986.162	1323.65	1826.22	-116.505
4.4	211.601	641.917	987.162	1314.65	1839.22	-103.505
4.42	234.601	663.917	970.162	1327.65	1845.22	-97.5054
4.44	270.601	601.917	962.162	1343.65	1813.22	-129.505
4.46	235.601	627.917	925.162	1323.65	1846.22	-96.5054
4.48	215.601	647.917	954.162	1291.65	1825.22	-117.505
4.5	234.601	579.917	965.162	1350.65	1860.22	-82.5054
4.52	221.601	584.917	971.162	1318.65	1834.22	-108.505
4.54	213.601	584.917	946.162	1313.65	1815.22	-127.505
4.56	243.601	562.917	929.162	1312.65	1805.22	-137.505
4.58	200.601	612.917	987.162	1304.65	1806.22	-136.505
4.6	194.601	605.917	918.162	1321.65	1785.22	-157.505
4.62	208.601	579.917	930.162	1320.65	1826.22	-116.505
4.64	196.601	575.917	906.162	1280.65	1829.22	-113.505
4.66	209.601	564.917	898.162	1279.65	1783.22	-159.505
4.68	207.601	553.917	934.162	1281.65	1806.22	-136.505
4.7	176.601	585.917	917.162	1298.65	1791.22	-151.505
4.72	172.601	593.917	927.162	1285.65	1793.22	-149.505
4.74	181.601	558.917	913.162	1281.65	1789.22	-153.505
4.76	188.601	556.917	902.162	1263.65	1824.22	-118.505
4.78	182.601	579.917	905.162	1269.65	1794.22	-148.505
4.8	173.601	556.917	893.162	1276.65	1777.22	-165.505
4.82	192.601	505.917	883.162	1273.65	1786.22	-156.505
4.84	189.601	543.917	878.162	1264.65	1800.22	-142.505
4.86	174.601	566.917	889.162	1272.65	1807.22	-135.505
4.88	175.601	581.917	900.162	1262.65	1788.22	-154.505
4.9	174.601	566.917	896.162	1252.65	1806.22	-136.505
4.92	153.601	549.917	888.162	1262.65	1793.22	-149.505
4.94	173.601	542.917	886.162	1262.65	1797.22	-145.505
4.96	181.601	518.917	913.162	1274.65	1780.22	-162.505
4.98	176.601	540.917	890.162	1260.65	1821.22	-121.505
5	191.601	507.917	877.162	1256.65	1812.22	-130.505
5.02	161.601	521.917	881.162	1257.65	1795.22	-147.505
5.04	142.601	512.917	891.162	1235.65	1807.22	-135.505
5.06	142.601	540.917	868.162	1279.65	1782.22	-160.505
5.08	151.601	549.917	872.162	1235.65	1794.22	-148.505
5.1	143.601	540.917	898.162	1236.65	1776.22	-166.505
5.12	181.601	539.917	857.162	1240.65	1792.22	-150.505
5.14	116.601	533.917	861.162	1238.65	1783.22	-159.505
5.16	137.601	521.917	866.162	1256.65	1777.22	-165.505
5.18	168.601	510.917	835.162	1243.65	1784.22	-158.505
5.2	154.601	496.917	859.162	1255.65	1785.22	-157.505
5.22	143.601	528.917	858.162	1250.65	1808.22	-134.505
5.24	168.601	504.917	844.162	1250.65	1781.22	-161.505
5.26	121.601	503.917	849.162	1255.65	1776.22	-166.505
5.28	142.601	528.917	835.162	1228.65	1789.22	-153.505
5.3	172.601	534.917	847.162	1247.65	1771.22	-171.505
5.32	209.601	530.917	841.162	1245.65	1782.22	-160.505
5.34	140.601	513.917	851.162	1249.65	1777.22	-165.505
5.36	164.601	528.917	867.162	1241.65	1802.22	-140.505
5.38	148.601	530.917	869.162	1254.65	1784.22	-158.505
5.4	176.601	514.917	857.162	1276.65	1813.22	-129.505
5.42	177.601	540.917	860.162	1254.65	1773.22	-169.505
5.44	174.601	510.917	863.162	1239.65	1778.22	-164.505
5.46	178.601	511.917	865.162	1243.65	1801.22	-141.505
5.48	162.601	520.917	859.162	1226.65	1789.22	-153.505
5.5	152.601	515.917	865.162	1253.65	1785.22	-157.505
5.52	118.601	526.917	860.162	1249.65	1789.22	-153.505
5.54	175.601	519.917	862.162	1246.65	1769.22	-173.505
5.56	154.601	515.917	878.162	1266.65	1801.22	-141.505
5.58	152.601	495.917	851.162	1247.65	1781.22	-161.505
5.6	160.601	509.917	854.162	1247.65	1774.22	-168.505
5.62	198.601	526.917	851.162	1258.65	1806.22	-136.505
5.64	159.601	491.917	879.162	1233.65	1789.22	-153.505
5.66	152.601	514.917	841.162	1255.65	1758.22	-184.505
5.68	168.601	540.917	816.162	1251.65	1799.22	-143.505
5.7	168.601	529.917	857.162	1245.65	1811.22	-131.505
5.72	149.601	512.917	847.162	1239.65	1787.22	-155.505
5.74	147.601	519.917	866.162	1241.65	1801.22	-141.505
5.76	182.601	533.917	864.162	1246.65	1779.22	-163.505
5.78	162.601	525.917	878.162	1237.65	1776.22	-166.505
5.8	175.601	542.917	875.162	1254.65	1821.22	-121.505
5.82	165.601	529.917	866.162	1259.65	1786.22	-156.505
5.84	165.601	526.917	850.162	1258.65	1781.22	-161.505
5.86	195.601	526.917	871.162	1246.65	1773.22	-169.505
5.88	151.601	529.917	843.162	1242.65	1798.22	-144.505
5.9	179.601	528.917	903.162	1255.65	1785.22	-157.505
5.92	155.601	532.917	852.162	1247.65	1786.22	-156.505
5.94	187.601	521.917	863.162	1280.65	1797.22	-145.505
5.96	162.601	511.917	853.162	1237.65	1773.22	-169.505
5.98	206.601	555.917	878.162	1247.65	1790.22	-152.505
6	141.601	550.917	887.162	1250.65	1789.22	-153.505
6.02	153.601	516.917	870.162	1267.65	1791.22	-151.505
6.04	140.601	534.917	851.162	1240.65	1783.22	-159.505
6.06	127.601	523.917	868.162	1245.65	1774.22	-168.505
6.08	162.601	528.917	848.162	1253.65	1775.22	-167.505
6.1	153.601	504.917	850.162	1243.65	1802.22	-140.505
6.12	149.601	512.917	840.162	1239.65	1784.22	-158.505
6.14	145.601	531.917	846.162	1237.65	1810.22	-132.505
6.16	164.601	508.917	828.162	1229.65	1810.22	-132.505
6.18	162.601	488.917	841.162	1235.65	1768.22	-174.505
6.2	145.601	506.917	855.162	1271.65	1778.22	-164.505
6.22	180.601	505.917	845.162	1228.65	1770.22	-172.505
6.24	121.601	495.917	846.162	1226.65	1783.22	-159.505
6.26	150.601	521.917	854.162	1238.65	1823.22	-119.505
6.28	153.601	481.917	846.162	1233.65	1785.22	-157.505
6.3	163.601	511.917	831.162	1244.65	1782.22	-160.505
6.32	137.601	502.917	831.162	1234.65	1782.22	-160.505
6.34	155.601	506.917	857.162	1229.65	1794.22	-148.505
6.36	122.601	496.917	829.162	1237.65	1787.22	-155.505
6.38	126.601	508.917	836.162	1221.65	1784.22	-158.505
6.4	128.601	499.917	836.162	1246.65	1786.22	-156.505
6.42	111.601	464.917	821.162	1215.65	1798.22	-144.505
6.44	144.601	495.917	824.162	1240.65	1768.22	-174.505
6.46	129.601	478.917	822.162	1217.65	1753.22	-189.505
6.48	129.601	491.917	845.162	1235.65	1810.22	-132.505
6.5	130.601	474.917	841.162	1223.65	1770.22	-172.505
6.52	110.601	477.917	821.162	1212.65	1747.22	-195.505
6.54	127.601	496.917	836.162	1240.65	1782.22	-160.505
6.56	118.601	459.917	858.162	1212.65	1759.22	-183.505
6.58	132.601	486.917	841.162	1216.65	1780.22	-162.505
6.6	93.601	483.917	817.162	1218.65	1768.22	-174.505
6.62	112.601	484.917	822.162	1214.65	1765.22	-177.505
6.64	86.601	480.917	807.162	1224.65	1770.22	-172.505
6.66	111.601	451.917	827.162	1209.65	1782.22	-160.505
6.68	93.601	440.917	829.162	1217.65	1744.22	-198.505
6.7	121.601	465.917	809.162	1204.65	1772.22	-170.505
6.72	83.601	472.917	821.162	1209.65	1757.22	-185.505
6.74	95.601	462.917	814.162	1209.65	1767.22	-175.505
6.76	115.601	461.917	826.162	1211.65	1762.22	-180.505
6.78	116.601	458.917	808.162	1226.65	1776.22	-166.505
6.8	85.601	485.917	805.162	1208.65	1785.22	-157.505
6.82	78.601	446.917	831.162	1203.65	1782.22	-160.505
6.84	82.601	455.917	812.162	1228.65	1769.22	-173.505
6.86	79.601	483.917	823.162	1198.65	1759.22	-183.505
6.88	78.601	445.917	819.162	1213.65	1758.22	-184.505
6.9	74.601	452.917	808.162	1197.65	1756.22	-186.505
6.92	89.601	455.917	813.162	1194.65	1762.22	-180.505
6.94	90.601	454.917	810.162	1194.65	1751.22	-191.505
6.96	100.601	437.917	814.162	1201.65	1738.22	-204.505
6.98	103.601	423.917	831.162	1203.65	1768.22	-174.505
7	100.601	425.917	815.162	1188.65	1755.22	-187.505
7.02	69.601	448.917	811.162	1199.65	1771.22	-171.505
7.04	78.601	450.917	813.162	1199.65	1766.22	-176.505
7.06	55.601	465.917	796.162	1194.65	1773.22	-169.505
7.08	80.601	452.917	801.162	1181.65	1744.22	-198.505
7.1	83.601	460.917	791.162	1209.65	1778.22	-164.505
7.12	61.601	455.917	793.162	1209.65	1757.22	-185.505
7.14	79.601	458.917	804.162	1202.65	1766.22	-176.505
7.16	62.601	449.917	784.162	1188.65	1764.22	-178.505
7.18	79.601	449.917	791.162	1199.65	1756.22	-186.505
7.2	62.601	433.917	794.162	1204.65	1737.22	-205.505
7.22	93.601	474.917	793.162	1203.65	1758.22	-184.505
7.24	74.601	441.917	806.162	1195.65	1754.22	-188.505
7.26	79.601	421.917	808.162	1177.65	1754.22	-188.505
7.28	75.601	450.917	809.162	1201.65	1773.22	-169.505
7.3	86.601	435.917	824.162	1207.65	1782.22	-160.505
7.32	105.601	437.917	825.162	1184.65	1775.22	-167.505
7.34	85.601	449.917	819.162	1206.65	1747.22	-195.505
7.36	50.601	448.917	796.162	1185.65	1757.22	-185.505
7.38	82.601	438.917	799.162	1186.65	1769.22	-173.505
7.4	109.601	414.917	794.162	1196.65	1757.22	-185.505
7.42	64.601	431.917	795.162	1190.65	1792.22	-150.505
7.44	70.601	443.917	808.162	1186.65	1758.22	-184.505
7.46	62.601	438.917	778.162	1205.65	1761.22	-181.505
7.48	92.601	413.917	803.162	1191.65	1755.22	-187.505
7.5	88.601	447.917	816.162	1210.65	1772.22	-170.505
7.52	85.601	439.917	818.162	1204.65	1779.22	-163.505
7.54	57.601	429.917	796.162	1198.65	1754.22	-188.505
7.56	50.601	428.917	795.162	1205.65	1781.22	-161.505
7.58	93.601	443.917	801.162	1179.65	1770.22	-172.505
7.6	54.601	446.917	809.162	1203.65	1787.22	-155.505
7.62	69.601	417.917	816.162	1174.65	1778.22	-164.505
7.64	78.601	434.917	808.162	1184.65	1764.22	-178.505
7.66	59.601	443.917	809.162	1196.65	1766.22	-176.505
7.68	79.601	413.917	785.162	1187.65	1757.22	-185.505
7.7	78.601	423.917	774.162	1200.65	1763.22	-179.505
7.72	57.601	421.917	816.162	1181.65	1752.22	-190.505
7.74	60.601	434.917	785.162	1192.65	1744.22	-198.505
7.76	54.601	440.917	795.162	1185.65	1754.22	-188.505
7.78	66.601	429.917	798.162	1188.65	1768.22	-174.505
7.8	74.601	422.917	801.162	1189.65	1762.22	-180.505
7.82	59.601	433.917	794.162	1185.65	1792.22	-150.505
7.84	75.601	435.917	810.162	1182.65	1756.22	-186.505
7.86	79.601	430.917	818.162	1191.65	1763.22	-179.505
7.88	58.601	431.917	789.162	1190.65	1756.22	-186.505
7.9	91.601	429.917	776.162	1194.65	1747.22	-195.505
7.92	75.601	431.917	779.162	1192.65	1767.22	-175.505
7.94	97.601	417.917	790.162	1194.65	1745.22	-197.505
7.96	78.601	422.917	816.162	1193.65	1753.22	-189.505
7.98	69.601	450.917	787.162	1205.65	1759.22	-183.505
8	88.601	416.917	804.162	1183.65	1768.22	-174.505
8.02	92.601	436.917	780.162	1186.65	1752.22	-190.505
8.04	59.601	441.917	786.162	1178.65	1739.22	-203.505
8.06	75.601	429.917	800.162	1192.65	1768.22	-174.505
8.08	85.601	451.917	789.162	1192.65	1751.22	-191.505
8.1	74.601	437.917	784.162	1190.65	1757.22	-185.505
8.12	66.601	408.917	792.162	1188.65	1761.22	-181.505
8.14	79.601	423.917	795.162	1209.65	1768.22	-174.505
8.16	57.601	417.917	791.162	1191.65	1762.22	-180.505
8.18	50.601	448.917	802.162	1190.65	1770.22	-172.505
8.2	57.601	433.917	793.162	1186.65	1783.22	-159.505
8.22	97.601	429.917	819.162	1187.65	1757.22	-185.505
8.24	79.601	423.917	792.162	1174.65	1774.22	-168.505
8.26	60.601	436.917	795.162	1192.65	1784.22	-158.505
8.28	110.601	445.917	784.162	1186.65	1768.22	-174.505
8.3	59.601	413.917	799.162	1182.65	1759.22	-183.505
8.32	76.601	447.917	793.162	1177.65	1754.22	-188.505
8.34	84.601	439.917	796.162	1185.65	1774.22	-168.505
8.36	55.601	432.917	793.162	1167.65	1782.22	-160.505
8.38	61.601	428.917	797.162	1174.65	1780.22	-162.505
8.4	55.601	419.917	798.162	1175.65	1792.22	-150.505
8.42	72.601	402.917	807.162	1183.65	1762.22	-180.505
8.44	69.601	404.917	798.162	1204.65	1764.22	-178.505
8.46	58.601	444.917	782.162	1189.65	1759.22	-183.505
8.48	77.601	414.917	793.162	1172.65	1745.22	-197.505
8.5	86.601	410.917	792.162	1181.65	1783.22	-159.505
8.52	62.601	411.917	795.162	1177.65	1770.22	-172.505
8.54	92.601	436.917	806.162	1172.65	1759.22	-183.505
8.56	80.601	427.917	807.162	1185.65	1792.22	-150.505
8.58	64.601	437.917	800.162	1198.65	1754.22	-188.505
8.6	96.601	419.917	786.162	1184.65	1788.22	-154.505
8.62	83.601	433.917	791.162	1198.65	1781.22	-161.505
8.64	67.601	428.917	785.162	1194.65	1748.22	-194.505
8.66	60.601	429.917	817.162	1188.65	1767.22	-175.505
8.68	74.601	440.917	797.162	1183.65	1765.22	-177.505
8.7	69.601	418.917	799.162	1178.65	1765.22	-177.505
8.72	99.601	465.917	820.162	1207.65	1762.22	-180.505
8.74	105.601	420.917	798.162	1189.65	1766.22	-176.505
8.76	93.601	424.917	803.162	1185.65	1769.22	-173.505
8.78	74.601	440.917	810.162	1178.65	1767.22	-175.505
8.8	87.601	432.917	811.162	1199.65	1790.22	-152.505
8.82	72.601	412.917	793.162	1179.65	1750.22	-192.505
8.84	68.601	448.917	795.162	1188.65	1762.22	-180.505
8.86	66.601	441.917	800.162	1181.65	1787.22	-155.505
8.88	86.601	443.917	797.162	1179.65	1772.22	-170.505
8.9	69.601	433.917	809.162	1171.65	1786.22	-156.505
8.92	78.601	445.917	801.162	1179.65	1753.22	-189.505
8.94	88.601	455.917	805.162	1191.65	1797.22	-145.505
8.96	89.601	426.917	809.162	1169.65	1785.22	-157.505
8.98	87.601	407.917	790.162	1187.65	1753.22	-189.505
9	92.601	451.917	801.162	1170.65	1808.22	-134.505
9.02	91.601	437.917	809.162	1187.65	1774.22	-168.505
9.04	77.601	434.917	797.162	1185.65	1765.22	-177.505
9.06	72.601	431.917	776.162	1176.65	1782.22	-160.505
9.08	96.601	430.917	796.162	1188.65	1780.22	-162.505
9.1	106.601	431.917	804.162	1175.65	1791.22	-151.505
9.12	82.601	447.917	785.162	1176.65	1748.22	-194.505
9.14	66.601	437.917	802.162	1171.65	1793.22	-149.505
9.16	76.601	423.917	805.162	1190.65	1772.22	-170.505
9.18	85.601	465.917	784.162	1183.65	1788.22	-154.505
9.2	93.601	446.917	820.162	1192.65	1770.22	-172.505
9.22	77.601	427.917	801.162	1171.65	1784.22	-158.505
9.24	94.601	450.917	795.162	1161.65	1768.22	-174.505
9.26	100.601	442.917	805.162	1177.65	1772.22	-170.505
9.28	80.601	458.917	795.162	1169.65	1760.22	-182.505
9.3	79.601	443.917	804.162	1185.65	1786.22	-156.505
9.32	92.601	457.917	793.162	1183.65	1786.22	-156.505
9.34	118.601	428.917	797.162	1179.65	1774.22	-168.505
9.36	66.601	439.917	792.162	1189.65	1755.22	-187.505
9.38	85.601	409.917	781.162	1177.65	1780.22	-162.505
9.4	87.601	410.917	800.162	1188.65	1793.22	-149.505
9.42	105.601	470.917	780.162	1169.65	1776.22	-166.505
9.44	73.601	444.917	806.162	1181.65	1762.22	-180.505
9.46	55.601	431.917	792.162	1169.65	1771.22	-171.505
9.48	77.601	443.917	800.162	1174.65	1810.22	-132.505
9.5	99.601	401.917	814.162	1182.65	1771.22	-171.505
9.52	96.601	436.917	786.162	1189.65	1776.22	-166.505
9.54	70.601	455.917	802.162	1169.65	1777.22	-165.505
9.56	79.601	442.917	789.162	1181.65	1766.22	-176.505
9.58	85.601	436.917	793.162	1170.65	1763.22	-179.505
9.6	89.601	463.917	810.162	1166.65	1769.22	-173.505
9.62	96.601	433.917	791.162	1166.65	1750.22	-192.505
9.64	79.601	432.917	795.162	1172.65	1777.22	-165.505
9.66	71.601	415.917	785.162	1191.65	1777.22	-165.505
9.68	72.601	424.917	793.162	1167.65	1773.22	-169.505
9.7	86.601	454.917	805.162	1175.65	1761.22	-181.505
9.72	92.601	435.917	782.162	1190.65	1804.22	-138.505
9.74	69.601	433.917	806.162	1171.65	1783.22	-159.505
9.76	56.601	420.917	805.162	1166.65	1781.22	-161.505
9.78	75.601	443.917	785.162	1164.65	1801.22	-141.505
9.8	84.601	427.917	811.162	1165.65	1788.22	-154.505
9.82	78.601	431.917	790.162	1179.65	1754.22	-188.505
9.84	87.601	438.917	810.162	1175.65	1776.22	-166.505
9.86	61.601	422.917	774.162	1162.65	1768.22	-174.505
9.88	87.601	440.917	795.162	1191.65	1762.22	-180.505
9.9	79.601	432.917	818.162	1178.65	1783.22	-159.505
9.92	72.601	431.917	830.162	1178.65	1780.22	-162.505
9.94	80.601	423.917	795.162	1171.65	1774.22	-168.505
9.96	60.601	455.917	804.162	1167.65	1770.22	-172.505
9.98	55.601	436.917	793.162	1171.65	1773.22	-169.505
10	73.601	449.917	807.162	1165.65	1773.22	-169.505
10.02	92.601	424.917	810.162	1160.65	1776.22	-166.505
10.04	88.601	443.917	803.162	1183.65	1774.22	-168.505
10.06	80.601	431.917	808.162	1174.65	1776.22	-166.505
10.08	78.601	462.917	794.162	1164.65	1799.22	-143.505
10.1	106.601	439.917	793.162	1171.65	1760.22	-182.505
10.12	90.601	440.917	792.162	1174.65	1790.22	-152.505
10.14	66.601	441.917	788.162	1184.65	1785.22	-157.505
10.16	97.601	447.917	805.162	1183.65	1752.22	-190.505
10.18	84.601	433.917	790.162	1174.65	1777.22	-165.505
10.2	78.601	420.917	802.162	1165.65	1765.22	-177.505
10.22	80.601	453.917	782.162	1180.65	1789.22	-153.505
10.24	78.601	453.917	795.162	1185.65	1779.22	-163.505
10.26	78.601	451.917	800.162	1175.65	1776.22	-166.505
10.28	71.601	438.917	808.162	1189.65	1770.22	-172.505
10.3	57.601	434.917	781.162	1168.65	1767.22	-175.505
10.32	72.601	426.917	799.162	1169.65	1768.22	-174.505
10.34	97.601	442.917	803.162	1185.65	1788.22	-154.505
10.36	83.601	437.917	776.162	1171.65	1789.22	-153.505
10.38	96.601	440.917	787.162	1166.65	1756.22	-186.505
10.4	85.601	432.917	796.162	1168.65	1758.22	-184.505
10.42	80.601	433.917	789.162	1185.65	1756.22	-186.505
10.44	91.601	448.917	786.162	1177.65	1770.22	-172.505
10.46	68.601	441.917	782.162	1172.65	1791.22	-151.505
10.48	86.601	434.917	793.162	1173.65	1754.22	-188.505
10.5	89.601	446.917	778.162	1182.65	1787.22	-155.505
10.52	82.601	440.917	771.162	1172.65	1777.22	-165.505
10.54	77.601	432.917	778.162	1175.65	1786.22	-156.505
10.56	85.601	451.917	781.162	1175.65	1763.22	-179.505
10.58	69.601	459.917	790.162	1169.65	1748.22	-194.505
10.6	101.601	448.917	793.162	1175.65	1771.22	-171.505
10.62	83.601	465.917	790.162	1176.65	1771.22	-171.505
10.64	90.601	446.917	778.162	1170.65	1742.22	-200.505
10.66	56.601	438.917	788.162	1175.65	1774.22	-168.505
10.68	90.601	441.917	799.162	1172.65	1777.22	-165.505
10.7	62.601	433.917	767.162	1172.65	1786.22	-156.505
10.72	60.601	442.917	797.162	1169.65	1759.22	-183.505
10.74	97.601	430.917	791.162	1170.65	1793.22	-149.505
10.76	72.601	448.917	787.162	1186.65	1767.22	-175.505
10.78	57.601	476.917	788.162	1184.65	1771.22	-171.505
10.8	71.601	414.917	801.162	1178.65	1774.22	-168.505
10.82	69.601	436.917	780.162	1170.65	1748.22	-194.505
10.84	40.601	441.917	777.162	1170.65	1787.22	-155.505
10.86	58.601	452.917	789.162	1169.65	1769.22	-173.505
10.88	63.601	465.917	795.162	1163.65	1765.22	-177.505
10.9	89.601	442.917	795.162	1178.65	1767.22	-175.505
10.92	75.601	427.917	807.162	1185.65	1746.22	-196.505
10.94	74.601	459.917	784.162	1170.65	1760.22	-182.505
10.96	67.601	457.917	792.162	1169.65	1788.22	-154.505
10.98	82.601	428.917	804.162	1183.65	1767.22	-175.505
11	89.601	430.917	785.162	1170.65	1763.22	-179.505
11.02	39.601	450.917	792.162	1166.65	1762.22	-180.505
11.04	88.601	438.917	780.162	1183.65	1757.22	-185.505
11.06	99.601	461.917	786.162	1170.65	1758.22	-184.505
11.08	81.601	404.917	775.162	1180.65	1770.22	-172.505
11.1	83.601	431.917	789.162	1176.65	1752.22	-190.505
11.12	92.601	453.917	789.162	1173.65	1749.22	-193.505
11.14	73.601	431.917	772.162	1171.65	1763.22	-179.505
11.16	79.601	443.917	782.162	1171.65	1784.22	-158.505
11.18	81.601	454.917	790.162	1165.65	1798.22	-144.505
11.2	66.601	441.917	779.162	1179.65	1790.22	-152.505
11.22	72.601	439.917	800.162	1176.65	1769.22	-173.505
11.24	65.601	450.917	796.162	1181.65	1777.22	-165.505
11.26	83.601	437.917	799.162	1169.65	1752.22	-190.505
11.28	76.601	443.917	807.162	1176.65	1756.22	-186.505
11.3	61.601	432.917	778.162	1178.65	1750.22	-192.505
11.32	92.601	434.917	795.162	1177.65	1756.22	-186.505
11.34	53.601	432.917	795.162	1163.65	1777.22	-165.505
11.36	91.601	466.917	795.162	1173.65	1770.22	-172.505
11.38	67.601	476.917	792.162	1157.65	1770.22	-172.505
11.4	67.601	433.917	784.162	1164.65	1758.22	-184.505
11.42	80.601	440.917	784.162	1174.65	1770.22	-172.505
11.44	83.601	426.917	790.162	1168.65	1765.22	-177.505
11.46	80.601	424.917	784.162	1167.65	1743.22	-199.505
11.48	48.601	445.917	800.162	1172.65	1754.22	-188.505
11.5	56.601	427.917	780.162	1174.65	1747.22	-195.505
11.52	88.601	447.917	795.162	1176.65	1778.22	-164.505
11.54	62.601	456.917	781.162	1166.65	1773.22	-169.505
11.56	43.601	438.917	798.162	1169.65	1756.22	-186.505
11.58	74.601	423.917	783.162	1160.65	1766.22	-176.505
11.6	73.601	443.917	784.162	1167.65	1772.22	-170.505
11.62	70.601	421.917	779.162	1168.65	1771.22	-171.505
11.64	75.601	447.917	773.162	1162.65	1779.22	-163.505
11.66	96.601	448.917	787.162	1165.65	1749.22	-193.505
11.68	74.601	430.917	783.162	1157.65	1761.22	-181.505
11.7	61.601	450.917	780.162	1166.65	1770.22	-172.505
11.72	91.601	455.917	791.162	1162.65	1772.22	-170.505
11.74	87.601	446.917	780.162	1161.65	1773.22	-169.505
11.76	90.601	457.917	783.162	1164.65	1760.22	-182.505
11.78	58.601	446.917	773.162	1174.65	1774.22	-168.505
11.8	72.601	445.917	783.162	1164.65	1752.22	-190.505
11.82	60.601	441.917	785.162	1169.65	1771.22	-171.505
11.84	76.601	415.917	779.162	1171.65	1769.22	-173.505
11.86	56.601	435.917	772.162	1182.65	1769.22	-173.505
11.88	70.601	438.917	776.162	1165.65	1748.22	-194.505
11.9	69.601	424.917	786.162	1184.65	1782.22	-160.505
11.92	66.601	459.917	779.162	1166.65	1764.22	-178.505
11.94	57.601	432.917	768.162	1166.65	1769.22	-173.505
11.96	72.601	442.917	779.162	1180.65	1768.22	-174.505
11.98	79.601	424.917	790.162	1170.65	1773.22	-169.505
12	50.601	446.917	771.162	1159.65	1767.22	-175.505
12.02	54.601	446.917	791.162	1156.65	1747.22	-195.505
12.04	83.601	440.917	789.162	1162.65	1765.22	-177.505
12.06	70.601	460.917	789.162	1163.65	1761.22	-181.505
12.08	82.601	443.917	773.162	1167.65	1762.22	-180.505
12.1	62.601	422.917	792.162	1171.65	1777.22	-165.505
12.12	68.601	453.917	797.162	1172.65	1784.22	-158.505
12.14	53.601	438.917	774.162	1162.65	1759.22	-183.505
12.16	75.601	438.917	785.162	1165.65	1770.22	-172.505
12.18	69.601	427.917	770.162	1154.65	1780.22	-162.505
12.2	51.601	447.917	787.162	1157.65	1751.22	-191.505
12.22	62.601	429.917	791.162	1164.65	1765.22	-177.505
12.24	84.601	454.917	776.162	1175.65	1748.22	-194.505
12.26	62.601	463.917	788.162	1168.65	1775.22	-167.505
12.28	64.601	446.917	786.162	1169.65	1769.22	-173.505
12.3	71.601	469.917	793.162	1181.65	1745.22	-197.505
12.32	88.601	458.917	781.162	1167.65	1755.22	-187.505
12.34	48.601	443.917	779.162	1168.65	1761.22	-181.505
12.36	51.601	439.917	786.162	1164.65	1756.22	-186.505
12.38	56.601	439.917	795.162	1167.65	1756.22	-186.505
12.4	67.601	438.917	774.162	1167.65	1746.22	-196.505
12.42	57.601	475.917	782.162	1168.65	1774.22	-168.505
12.44	71.601	449.917	778.162	1179.65	1765.22	-177.505
12.46	66.601	450.917	774.162	1162.65	1743.22	-199.505
12.48	53.601	456.917	778.162	1159.65	1762.22	-180.505
12.5	45.601	447.917	795.162	1162.65	1767.22	-175.505
12.52	89.601	437.917	786.162	1180.65	1773.22	-169.505
12.54	77.601	436.917	771.162	1166.65	1773.22	-169.505
12.56	94.601	439.917	786.162	1158.65	1781.22	-161.505
12.58	61.601	466.917	776.162	1158.65	1754.22	-188.505
12.6	72.601	445.917	760.162	1169.65	1745.22	-197.505
12.62	50.601	461.917	793.162	1163.65	1770.22	-172.505
12.64	71.601	448.917	786.162	1153.65	1766.22	-176.505
12.66	76.601	430.917	778.162	1178.65	1743.22	-199.505
12.68	55.601	451.917	785.162	1159.65	1745.22	-197.505
12.7	51.601	452.917	777.162	1166.65	1753.22	-189.505
12.72	68.601	447.917	777.162	1163.65	1781.22	-161.505
12.74	56.601	460.917	780.162	1167.65	1788.22	-154.505
12.76	57.601	451.917	790.162	1161.65	1750.22	-192.505
12.78	44.601	452.917	763.162	1175.65	1747.22	-195.505
12.8	52.601	426.917	785.162	1167.65	1762.22	-180.505
12.82	43.601	468.917	788.162	1166.65	1768.22	-174.505
12.84	59.601	433.917	797.162	1162.65	1776.22	-166.505
12.86	64.601	494.917	785.162	1173.65	1752.22	-190.505
12.88	13.601	447.917	783.162	1169.65	1761.22	-181.505
12.9	59.601	450.917	790.162	1158.65	1764.22	-178.505
12.92	62.601	450.917	775.162	1167.65	1753.22	-189.505
12.94	43.601	459.917	780.162	1172.65	1774.22	-168.505
12.96	41.601	451.917	801.162	1156.65	1750.22	-192.505
12.98	47.601	457.917	795.162	1175.65	1775.22	-167.505
13	76.601	448.917	785.162	1162.65	1754.22	-188.505
13.02	47.601	426.917	792.162	1162.65	1775.22	-167.505
13.04	74.601	480.917	779.162	1169.65	1762.22	-180.505
13.06	58.601	442.917	782.162	1170.65	1765.22	-177.505
13.08	38.601	448.917	770.162	1183.65	1764.22	-178.505
13.1	44.601	450.917	794.162	1175.65	1758.22	-184.505
13.12	70.601	459.917	785.162	1175.65	1763.22	-179.505
13.14	68.601	448.917	777.162	1160.65	1772.22	-170.505
13.16	55.601	439.917	784.162	1182.65	1762.22	-180.505
13.18	50.601	440.917	792.162	1167.65	1775.22	-167.505
13.2	59.601	434.917	797.162	1168.65	1769.22	-173.505
13.22	57.601	437.917	775.162	1169.65	1772.22	-170.505
13.24	32.601	467.917	770.162	1184.65	1752.22	-190.505
13.26	64.601	470.917	772.162	1161.65	1748.22	-194.505
13.28	61.601	464.917	772.162	1170.65	1776.22	-166.505
13.3	53.601	436.917	787.162	1167.65	1793.22	-149.505
13.32	50.601	433.917	782.162	1167.65	1766.22	-176.505
13.34	65.601	445.917	784.162	1178.65	1729.22	-213.505
13.36	33.601	462.917	792.162	1167.65	1758.22	-184.505
13.38	62.601	453.917	798.162	1168.65	1763.22	-179.505
13.4	98.601	451.917	774.162	1154.65	1751.22	-191.505
13.42	58.601	449.917	775.162	1166.65	1743.22	-199.505
13.44	30.601	456.917	790.162	1167.65	1754.22	-188.505
13.46	44.601	441.917	792.162	1179.65	1740.22	-202.505
13.48	56.601	461.917	793.162	1164.65	1770.22	-172.505
13.5	49.601	437.917	785.162	1160.65	1747.22	-195.505
13.52	61.601	460.917	781.162	1161.65	1741.22	-201.505
13.54	44.601	449.917	792.162	1162.65	1749.22	-193.505
13.56	55.601	464.917	790.162	1166.65	1787.22	-155.505
13.58	38.601	442.917	788.162	1159.65	1789.22	-153.505
13.6	40.601	459.917	807.162	1181.65	1751.22	-191.505
13.62	74.601	454.917	771.162	1172.65	1758.22	-184.505
13.64	65.601	468.917	772.162	1179.65	1791.22	-151.505
13.66	45.601	465.917	772.162	1163.65	1756.22	-186.505
13.68	66.601	464.917	779.162	1168.65	1750.22	-192.505
13.7	42.601	451.917	789.162	1163.65	1720.22	-222.505
13.72	23.601	436.917	764.162	1171.65	1760.22	-182.505
13.74	60.601	421.917	801.162	1165.65	1768.22	-174.505
13.76	50.601	436.917	785.162	1159.65	1755.22	-187.505
13.78	52.601	451.917	774.162	1173.65	1769.22	-173.505
13.8	73.601	453.917	784.162	1172.65	1753.22	-189.505
13.82	29.601	452.917	786.162	1177.65	1768.22	-174.505
13.84	59.601	453.917	781.162	1166.65	1777.22	-165.505
13.86	56.601	461.917	779.162	1175.65	1774.22	-168.505
13.88	60.601	476.917	786.162	1173.65	1784.22	-158.505
13.9	51.601	475.917	795.162	1173.65	1762.22	-180.505
13.92	68.601	462.917	770.162	1169.65	1776.22	-166.505
13.94	55.601	448.917	804.162	1159.65	1787.22	-155.505
13.96	80.601	444.917	794.162	1166.65	1766.22	-176.505
13.98	66.601	464.917	774.162	1180.65	1739.22	-203.505
14	79.601	469.917	800.162	1169.65	1754.22	-188.505
14.02	45.601	472.917	765.162	1167.65	1758.22	-184.505
14.04	57.601	459.917	786.162	1163.65	1782.22	-160.505
14.06	64.601	441.917	791.162	1176.65	1749.22	-193.505
14.08	52.601	464.917	778.162	1166.65	1752.22	-190.505
14.1	52.601	480.917	773.162	1159.65	1767.22	-175.505
14.12	35.601	468.917	807.162	1171.65	1758.22	-184.505
14.14	55.601	434.917	787.162	1164.65	1767.22	-175.505
14.16	52.601	469.917	786.162	1161.65	1774.22	-168.505
14.18	43.601	463.917	798.162	1163.65	1760.22	-182.505
14.2	63.601	471.917	802.162	1168.65	1759.22	-183.505
14.22	59.601	484.917	780.162	1176.65	1773.22	-169.505
14.24	67.601	462.917	786.162	1177.65	1769.22	-173.505
14.26	67.601	458.917	790.162	1161.65	1776.22	-166.505
14.28	52.601	467.917	795.162	1186.65	1739.22	-203.505
14.3	42.601	441.917	785.162	1184.65	1784.22	-158.505
14.32	91.601	456.917	794.162	1166.65	1730.22	-212.505
14.34	42.601	457.917	785.162	1173.65	1753.22	-189.505
14.36	47.601	460.917	775.162	1174.65	1771.22	-171.505
14.38	57.601	469.917	788.162	1160.65	1774.22	-168.505
14.4	98.601	476.917	787.162	1160.65	1774.22	-168.505
14.42	68.601	466.917	783.162	1182.65	1772.22	-170.505
14.44	51.601	484.917	794.162	1164.65	1747.22	-195.505
14.46	54.601	492.917	784.162	1170.65	1763.22	-179.505
14.48	63.601	474.917	791.162	1178.65	1773.22	-169.505
14.5	71.601	492.917	804.162	1178.65	1768.22	-174.505
14.52	67.601	480.917	776.162	1174.65	1767.22	-175.505
14.54	64.601	485.917	794.162	1168.65	1771.22	-171.505
14.56	73.601	469.917	804.162	1164.65	1770.22	-172.505
14.58	61.601	467.917	792.162	1168.65	1767.22	-175.505
14.6	61.601	471.917	797.162	1183.65	1768.22	-174.505
14.62	42.601	485.917	804.162	1174.65	1765.22	-177.505
14.64	73.601	507.917	790.162	1163.65	1752.22	-190.505
14.66	55.601	475.917	789.162	1174.65	1778.22	-164.505
14.68	62.601	499.917	792.162	1172.65	1761.22	-181.505
14.7	41.601	492.917	810.162	1185.65	1770.22	-172.505
14.72	71.601	466.917	781.162	1175.65	1752.22	-190.505
14.74	73.601	480.917	785.162	1158.65	1786.22	-156.505
14.76	62.601	474.917	800.162	1189.65	1781.22	-161.505
14.78	72.601	487.917	798.162	1182.65	1786.22	-156.505
14.8	62.601	484.917	797.162	1179.65	1739.22	-203.505
14.82	44.601	473.917	810.162	1188.65	1772.22	-170.505
14.84	52.601	480.917	796.162	1174.65	1769.22	-173.505
14.86	76.601	492.917	799.162	1178.65	1763.22	-179.505
14.88	54.601	473.917	806.162	1181.65	1790.22	-152.505
14.9	58.601	490.917	786.162	1176.65	1777.22	-165.505
14.92	71.601	489.917	796.162	1175.65	1773.22	-169.505
14.94	66.601	469.917	811.162	1191.65	1768.22	-174.505
14.96	41.601	481.917	786.162	1167.65	1787.22	-155.505
14.98	47.601	468.917	787.162	1173.65	1763.22	-179.505
15	61.601	482.917	822.162	1180.65	1792.22	-150.505
15.02	61.601	456.917	815.162	1176.65	1783.22	-159.505
15.04	54.601	474.917	798.162	1170.65	1789.22	-153.505
15.06	69.601	486.917	816.162	1176.65	1782.22	-160.505
15.08	98.601	494.917	791.162	1184.65	1805.22	-137.505
15.1	88.601	514.917	817.162	1181.65	1784.22	-158.505
15.12	61.601	506.917	818.162	1163.65	1775.22	-167.505
15.14	70.601	481.917	811.162	1170.65	1782.22	-160.505
15.16	86.601	501.917	812.162	1172.65	1792.22	-150.505
15.18	64.601	465.917	797.162	1179.65	1759.22	-183.505
15.2	64.601	515.917	823.162	1172.65	1776.22	-166.505
15.22	71.601	502.917	809.162	1178.65	1761.22	-181.505
15.24	72.601	488.917	802.162	1185.65	1798.22	-144.505
15.26	83.601	456.917	810.162	1171.65	1800.22	-142.505
15.28	77.601	515.917	789.162	1173.65	1785.22	-157.505
15.3	61.601	500.917	802.162	1180.65	1786.22	-156.505
15.32	69.601	486.917	803.162	1178.65	1765.22	-177.505
15.34	89.601	504.917	806.162	1185.65	1779.22	-163.505
15.36	78.601	496.917	802.162	1183.65	1775.22	-167.505
15.38	71.601	497.917	802.162	1168.65	1782.22	-160.505
15.4	88.601	500.917	810.162	1177.65	1781.22	-161.505
15.42	81.601	488.917	803.162	1182.65	1768.22	-174.505
15.44	84.601	488.917	808.162	1184.65	1781.22	-161.505
15.46	52.601	513.917	813.162	1179.65	1782.22	-160.505
15.48	88.601	483.917	796.162	1174.65	1794.22	-148.505
15.5	60.601	477.917	818.162	1173.65	1820.22	-122.505
15.52	50.601	500.917	792.162	1178.65	1779.22	-163.505
15.54	87.601	492.917	814.162	1185.65	1783.22	-159.505
15.56	60.601	501.917	814.162	1174.65	1807.22	-135.505
15.58	56.601	491.917	828.162	1186.65	1774.22	-168.505
15.6	67.601	516.917	807.162	1166.65	1782.22	-160.505
15.62	67.601	522.917	790.162	1175.65	1801.22	-141.505
15.64	61.601	494.917	810.162	1184.65	1790.22	-152.505
15.66	98.601	527.917	813.162	1154.65	1809.22	-133.505
15.68	54.601	510.917	818.162	1193.65	1765.22	-177.505
15.7	82.601	505.917	803.162	1180.65	1762.22	-180.505
15.72	59.601	472.917	811.162	1186.65	1800.22	-142.505
15.74	73.601	517.917	803.162	1183.65	1780.22	-162.505
15.76	90.601	503.917	796.162	1177.65	1798.22	-144.505
15.78	58.601	502.917	808.162	1178.65	1801.22	-141.505
15.8	72.601	518.917	803.162	1170.65	1780.22	-162.505
15.82	70.601	526.917	808.162	1177.65	1785.22	-157.505
15.84	101.601	510.917	828.162	1171.65	1797.22	-145.505
15.86	93.601	493.917	819.162	1187.65	1759.22	-183.505
15.88	96.601	501.917	817.162	1170.65	1795.22	-147.505
15.9	72.601	484.917	793.162	1176.65	1782.22	-160.505
15.92	64.601	494.917	807.162	1177.65	1787.22	-155.505
15.94	75.601	511.917	817.162	1184.65	1783.22	-159.505
15.96	102.601	498.917	822.162	1175.65	1787.22	-155.505
15.98	86.601	499.917	819.162	1194.65	1792.22	-150.505
16	72.601	508.917	805.162	1180.65	1785.22	-157.505
16.02	84.601	511.917	822.162	1175.65	1788.22	-154.505
16.04	66.601	500.917	812.162	1194.65	1775.22	-167.505
16.06	96.601	520.917	817.162	1191.65	1795.22	-147.505
16.08	55.601	539.917	802.162	1177.65	1781.22	-161.505
16.1	57.601	517.917	811.162	1180.65	1766.22	-176.505
16.12	58.601	480.917	814.162	1176.65	1768.22	-174.505
16.14	86.601	532.917	803.162	1171.65	1793.22	-149.505
16.16	76.601	482.917	831.162	1178.65	1783.22	-159.505
16.18	64.601	500.917	831.162	1176.65	1759.22	-183.505
16.2	64.601	518.917	808.162	1177.65	1772.22	-170.505
16.22	58.601	509.917	803.162	1185.65	1802.22	-140.505
16.24	59.601	507.917	793.162	1192.65	1809.22	-133.505
16.26	79.601	510.917	811.162	1166.65	1772.22	-170.505
16.28	82.601	529.917	801.162	1183.65	1782.22	-160.505
16.3	81.601	501.917	805.162	1184.65	1816.22	-126.505
16.32	68.601	519.917	807.162	1189.65	1774.22	-168.505
16.34	91.601	516.917	805.162	1182.65	1800.22	-142.505
16.36	81.601	494.917	813.162	1189.65	1769.22	-173.505
16.38	103.601	516.917	796.162	1177.65	1808.22	-134.505
16.4	84.601	497.917	796.162	1172.65	1771.22	-171.505
16.42	85.601	499.917	823.162	1189.65	1779.22	-163.505
16.44	80.601	530.917	791.162	1173.65	1789.22	-153.505
16.46	87.601	475.917	792.162	1184.65	1781.22	-161.505
16.48	67.601	505.917	811.162	1179.65	1788.22	-154.505
16.5	71.601	489.917	803.162	1180.65	1799.22	-143.505
16.52	71.601	527.917	816.162	1173.65	1788.22	-154.505
16.54	97.601	484.917	797.162	1171.65	1793.22	-149.505
16.56	66.601	519.917	816.162	1196.65	1795.22	-147.505
16.58	97.601	498.917	811.162	1181.65	1766.22	-176.505
16.6	101.601	523.917	802.162	1170.65	1794.22	-148.505
16.62	58.601	501.917	816.162	1189.65	1807.22	-135.505
16.64	78.601	500.917	803.162	1179.65	1800.22	-142.505
16.66	77.601	495.917	788.162	1176.65	1778.22	-164.505
16.68	60.601	505.917	795.162	1170.65	1784.22	-158.505
16.7	82.601	531.917	809.162	1176.65	1794.22	-148.505
16.72	90.601	503.917	791.162	1177.65	1782.22	-160.505
16.74	74.601	490.917	820.162	1180.65	1772.22	-170.505
16.76	79.601	511.917	821.162	1173.65	1777.22	-165.505
16.78	67.601	498.917	820.162	1183.65	1800.22	-142.505
16.8	59.601	476.917	803.162	1177.65	1785.22	-157.505
16.82	67.601	537.917	828.162	1178.65	1797.22	-145.505
16.84	73.601	511.917	796.162	1175.65	1795.22	-147.505
16.86	75.601	504.917	793.162	1192.65	1782.22	-160.505
16.88	77.601	506.917	823.162	1174.65	1803.22	-139.505
16.9	95.601	501.917	797.162	1167.65	1789.22	-153.505
16.92	79.601	512.917	798.162	1179.65	1822.22	-120.505
16.94	83.601	500.917	793.162	1189.65	1793.22	-149.505
16.96	74.601	499.917	787.162	1173.65	1792.22	-150.505
16.98	92.601	518.917	813.162	1178.65	1787.22	-155.505
17	84.601	487.917	815.162	1183.65	1791.22	-151.505
17.02	76.601	530.917	805.162	1184.65	1820.22	-122.505
17.04	110.601	516.917	807.162	1180.65	1788.22	-154.505
17.06	89.601	505.917	796.162	1185.65	1795.22	-147.505
17.08	85.601	491.917	816.162	1172.65	1799.22	-143.505
17.1	59.601	496.917	780.162	1172.65	1812.22	-130.505
17.12	92.601	520.917	777.162	1155.65	1789.22	-153.505
17.14	65.601	496.917	809.162	1185.65	1807.22	-135.505
17.16	76.601	529.917	801.162	1167.65	1811.22	-131.505
17.18	78.601	507.917	805.162	1172.65	1802.22	-140.505
17.2	94.601	517.917	804.162	1176.65	1798.22	-144.505
17.22	97.601	524.917	817.162	1183.65	1791.22	-151.505
17.24	90.601	508.917	816.162	1170.65	1817.22	-125.505
17.26	95.601	512.917	794.162	1167.65	1802.22	-140.505
17.28	88.601	506.917	808.162	1185.65	1780.22	-162.505
17.3	75.601	500.917	818.162	1170.65	1787.22	-155.505
17.32	110.601	529.917	819.162	1162.65	1789.22	-153.505
17.34	80.601	540.917	794.162	1165.65	1789.22	-153.505
17.36	67.601	518.917	798.162	1174.65	1788.22	-154.505
17.38	75.601	467.917	805.162	1179.65	1811.22	-131.505
17.4	88.601	516.917	811.162	1167.65	1795.22	-147.505
17.42	53.601	525.917	811.162	1180.65	1799.22	-143.505
17.44	76.601	492.917	801.162	1178.65	1768.22	-174.505
17.46	57.601	528.917	779.162	1186.65	1792.22	-150.505
17.48	65.601	524.917	797.162	1173.65	1779.22	-163.505
17.5	46.601	531.917	809.162	1173.65	1813.22	-129.505
17.52	80.601	501.917	813.162	1162.65	1782.22	-160.505
17.54	108.601	511.917	805.162	1168.65	1796.22	-146.505
17.56	84.601	530.917	791.162	1169.65	1783.22	-159.505
17.58	91.601	510.917	798.162	1170.65	1802.22	-140.505
17.6	80.601	518.917	810.162	1168.65	1785.22	-157.505
17.62	68.601	516.917	804.162	1174.65	1796.22	-146.505
17.64	88.601	530.917	799.162	1167.65	1811.22	-131.505
17.66	69.601	507.917	790.162	1168.65	1802.22	-140.505
17.68	76.601	467.917	790.162	1162.65	1772.22	-170.505
17.7	81.601	520.917	804.162	1173.65	1832.22	-110.505
17.72	94.601	525.917	809.162	1184.65	1821.22	-121.505
17.74	80.601	543.917	797.162	1163.65	1809.22	-133.505
17.76	89.601	526.917	805.162	1167.65	1800.22	-142.505
17.78	93.601	545.917	776.162	1161.65	1781.22	-161.505
17.8	88.601	527.917	808.162	1156.65	1792.22	-150.505
17.82	90.601	551.917	797.162	1152.65	1801.22	-141.505
17.84	75.601	507.917	803.162	1168.65	1783.22	-159.505
17.86	88.601	544.917	785.162	1166.65	1794.22	-148.505
17.88	73.601	492.917	801.162	1175.65	1787.22	-155.505
17.9	106.601	516.917	784.162	1165.65	1802.22	-140.505
17.92	78.601	504.917	791.162	1179.65	1793.22	-149.505
17.94	66.601	507.917	795.162	1163.65	1798.22	-144.505
17.96	99.601	513.917	795.162	1172.65	1809.22	-133.505
17.98	69.601	507.917	802.162	1166.65	1813.22	-129.505
18	65.601	517.917	785.162	1153.65	1775.22	-167.505
18.02	89.601	522.917	791.162	1173.65	1802.22	-140.505
18.04	92.601	520.917	803.162	1187.65	1789.22	-153.505
18.06	68.601	495.917	773.162	1174.65	1781.22	-161.505
18.08	96.601	511.917	797.162	1174.65	1815.22	-127.505
18.1	84.601	546.917	790.162	1177.65	1800.22	-142.505
18.12	87.601	554.917	801.162	1163.65	1772.22	-170.505
18.14	86.601	509.917	802.162	1161.65	1788.22	-154.505
18.16	88.601	508.917	802.162	1168.65	1774.22	-168.505
18.18	70.601	537.917	812.162	1164.65	1787.22	-155.505
18.2	118.601	525.917	802.162	1167.65	1788.22	-154.505
18.22	101.601	534.917	797.162	1174.65	1813.22	-129.505
18.24	85.601	548.917	806.162	1164.65	1789.22	-153.505
18.26	93.601	514.917	801.162	1166.65	1822.22	-120.505
18.28	85.601	556.917	806.162	1168.65	1782.22	-160.505
18.3	83.601	535.917	798.162	1166.65	1807.22	-135.505
18.32	77.601	537.917	801.162	1170.65	1789.22	-153.505
18.34	67.601	509.917	809.162	1163.65	1820.22	-122.505
18.36	101.601	554.917	802.162	1175.65	1784.22	-158.505
18.38	117.601	520.917	789.162	1171.65	1801.22	-141.505
18.4	116.601	544.917	801.162	1157.65	1817.22	-125.505
18.42	113.601	532.917	796.162	1170.65	1809.22	-133.505
18.44	74.601	553.917	780.162	1171.65	1814.22	-128.505
18.46	118.601	564.917	783.162	1171.65	1826.22	-116.505
18.48	91.601	540.917	776.162	1167.65	1830.22	-112.505
18.5	76.601	544.917	813.162	1174.65	1783.22	-159.505
18.52	93.601	565.917	790.162	1160.65	1773.22	-169.505
18.54	102.601	545.917	790.162	1175.65	1809.22	-133.505
18.56	117.601	545.917	809.162	1172.65	1842.22	-100.505
18.58	79.601	545.917	786.162	1174.65	1811.22	-131.505
18.6	106.601	541.917	788.162	1172.65	1784.22	-158.505
18.62	85.601	545.917	823.162	1167.65	1804.22	-138.505
18.64	108.601	525.917	795.162	1169.65	1796.22	-146.505
18.66	96.601	528.917	807.162	1167.65	1813.22	-129.505
18.68	83.601	527.917	810.162	1161.65	1788.22	-154.505
18.7	109.601	539.917	801.162	1182.65	1806.22	-136.505
18.72	125.601	533.917	782.162	1162.65	1810.22	-132.505
18.74	116.601	541.917	784.162	1169.65	1810.22	-132.505
18.76	100.601	534.917	792.162	1178.65	1845.22	-97.5054
18.78	90.601	519.917	801.162	1168.65	1818.22	-124.505
18.8	114.601	558.917	796.162	1166.65	1797.22	-145.505
18.82	83.601	543.917	808.162	1172.65	1807.22	-135.505
18.84	105.601	533.917	805.162	1178.65	1799.22	-143.505
18.86	134.601	555.917	794.162	1165.65	1812.22	-130.505
18.88	96.601	523.917	799.162	1168.65	1809.22	-133.505
18.9	96.601	518.917	794.162	1173.65	1791.22	-151.505
18.92	92.601	525.917	789.162	1153.65	1832.22	-110.505
18.94	107.601	564.917	804.162	1161.65	1814.22	-128.505
18.96	99.601	555.917	785.162	1182.65	1833.22	-109.505
18.98	124.601	558.917	799.162	1183.65	1840.22	-102.505
19	145.601	528.917	799.162	1167.65	1824.22	-118.505
19.02	106.601	548.917	798.162	1171.65	1795.22	-147.505
19.04	91.601	539.917	794.162	1170.65	1812.22	-130.505
19.06	99.601	554.917	803.162	1178.65	1818.22	-124.505
19.08	104.601	561.917	790.162	1174.65	1818.22	-124.505
19.1	97.601	524.917	790.162	1185.65	1819.22	-123.505
19.12	107.601	559.917	789.162	1165.65	1822.22	-120.505
19.14	91.601	567.917	790.162	1165.65	1816.22	-126.505
19.16	107.601	582.917	794.162	1167.65	1808.22	-134.505
19.18	98.601	560.917	800.162	1183.65	1821.22	-121.505
19.2	124.601	544.917	807.162	1161.65	1798.22	-144.505
19.22	97.601	556.917	803.162	1187.65	1832.22	-110.505
19.24	129.601	551.917	800.162	1190.65	1830.22	-112.505
19.26	118.601	569.917	802.162	1168.65	1824.22	-118.505
19.28	162.601	563.917	805.162	1177.65	1820.22	-122.505
19.3	118.601	589.917	788.162	1180.65	1824.22	-118.505
19.32	99.601	556.917	798.162	1168.65	1803.22	-139.505
19.34	131.601	574.917	798.162	1178.65	1837.22	-105.505
19.36	106.601	561.917	804.162	1156.65	1811.22	-131.505
19.38	157.601	562.917	821.162	1178.65	1828.22	-114.505
19.4	126.601	583.917	798.162	1176.65	1813.22	-129.505
19.42	114.601	528.917	805.162	1178.65	1822.22	-120.505
19.44	119.601	576.917	802.162	1187.65	1825.22	-117.505
19.46	135.601	567.917	791.162	1165.65	1828.22	-114.505
19.48	145.601	587.917	813.162	1172.65	1815.22	-127.505
19.5	127.601	579.917	800.162	1188.65	1834.22	-108.505
19.52	143.601	576.917	788.162	1170.65	1831.22	-111.505
19.54	120.601	602.917	784.162	1167.65	1829.22	-113.505
19.56	122.601	603.917	826.162	1181.65	1849.22	-93.5054
19.58	146.601	562.917	808.162	1169.65	1837.22	-105.505
19.6	128.601	586.917	808.162	1167.65	1829.22	-113.505
19.62	139.601	563.917	809.162	1157.65	1847.22	-95.5054
19.64	120.601	574.917	807.162	1172.65	1859.22	-83.5054
19.66	98.601	626.917	804.162	1174.65	1852.22	-90.5054
19.68	129.601	602.917	807.162	1185.65	1831.22	-111.505
19.7	112.601	591.917	826.162	1175.65	1851.22	-91.5054
19.72	150.601	602.917	796.162	1182.65	1829.22	-113.505
19.74	121.601	589.917	792.162	1166.65	1837.22	-105.505
19.76	130.601	584.917	792.162	1170.65	1866.22	-76.5054
19.78	128.601	611.917	799.162	1172.65	1869.22	-73.5054
19.8	121.601	588.917	784.162	1168.65	1836.22	-106.505
19.82	131.601	611.917	804.162	1180.65	1804.22	-138.505
19.84	127.601	603.917	820.162	1171.65	1811.22	-131.505
19.86	167.601	591.917	802.162	1167.65	1857.22	-85.5054
19.88	147.601	628.917	800.162	1175.65	1839.22	-103.505
19.9	157.601	561.917	789.162	1172.65	1872.22	-70.5054
19.92	154.601	614.917	808.162	1177.65	1836.22	-106.505
19.94	153.601	606.917	810.162	1172.65	1840.22	-102.505
19.96	124.601	576.917	801.162	1174.65	1854.22	-88.5054
19.98	146.601	609.917	783.162	1182.65	1834.22	-108.505
20	131.601	567.917	793.162	1160.65	1876.22	-66.5054
20.02	152.601	573.917	791.162	1166.65	1861.22	-81.5054
20.04	125.601	559.917	789.162	1172.65	1829.22	-113.505
20.06	112.601	614.917	787.162	1174.65	1841.22	-101.505
20.08	172.601	591.917	802.162	1171.65	1830.22	-112.505
20.1	183.601	581.917	784.162	1185.65	1855.22	-87.5054
20.12	148.601	588.917	780.162	1175.65	1824.22	-118.505
20.14	175.601	593.917	807.162	1170.65	1810.22	-132.505
20.16	150.601	588.917	795.162	1166.65	1861.22	-81.5054
20.18	164.601	620.917	799.162	1180.65	1851.22	-91.5054
20.2	150.601	603.917	780.162	1170.65	1829.22	-113.505
20.22	136.601	630.917	797.162	1177.65	1851.22	-91.5054
20.24	130.601	612.917	778.162	1171.65	1851.22	-91.5054
20.26	158.601	602.917	801.162	1165.65	1834.22	-108.505
20.28	139.601	611.917	785.162	1169.65	1847.22	-95.5054
20.3	175.601	588.917	783.162	1190.65	1853.22	-89.5054
20.32	175.601	578.917	796.162	1175.65	1795.22	-147.505
20.34	150.601	634.917	809.162	1177.65	1850.22	-92.5054
20.36	128.601	586.917	794.162	1174.65	1838.22	-104.505
20.38	136.601	612.917	795.162	1174.65	1855.22	-87.5054
20.4	155.601	617.917	795.162	1200.65	1859.22	-83.5054
20.42	155.601	617.917	826.162	1174.65	1840.22	-102.505
20.44	185.601	621.917	783.162	1177.65	1866.22	-76.5054
20.46	137.601	581.917	800.162	1169.65	1831.22	-111.505
20.48	144.601	650.917	796.162	1163.65	1850.22	-92.5054
20.5	157.601	626.917	802.162	1182.65	1826.22	-116.505
20.52	149.601	617.917	795.162	1177.65	1859.22	-83.5054
20.54	171.601	591.917	795.162	1186.65	1884.22	-58.5054
20.56	144.601	635.917	790.162	1168.65	1856.22	-86.5054
20.58	151.601	628.917	820.162	1176.65	1840.22	-102.505
20.6	165.601	633.917	801.162	1198.65	1866.22	-76.5054
20.62	168.601	634.917	792.162	1169.65	1863.22	-79.5054
20.64	184.601	605.917	798.162	1197.65	1849.22	-93.5054
20.66	150.601	653.917	800.162	1164.65	1881.22	-61.5054
20.68	150.601	628.917	803.162	1169.65	1866.22	-76.5054
20.7	169.601	553.917	806.162	1178.65	1850.22	-92.5054
20.72	154.601	607.917	784.162	1168.65	1838.22	-104.505
20.74	171.601	631.917	798.162	1180.65	1855.22	-87.5054
20.76	164.601	648.917	802.162	1191.65	1835.22	-107.505
20.78	157.601	618.917	803.162	1175.65	1864.22	-78.5054
20.8	160.601	607.917	786.162	1194.65	1837.22	-105.505
20.82	172.601	615.917	794.162	1176.65	1844.22	-98.5054
20.84	127.601	608.917	799.162	1171.65	1863.22	-79.5054
20.86	184.601	612.917	793.162	1190.65	1906.22	-36.5054
20.88	197.601	625.917	793.162	1181.65	1871.22	-71.5054
20.9	155.601	640.917	798.162	1188.65	1865.22	-77.5054
20.92	182.601	649.917	787.162	1174.65	1852.22	-90.5054
20.94	157.601	593.917	813.162	1180.65	1862.22	-80.5054
20.96	170.601	634.917	814.162	1179.65	1841.22	-101.505
20.98	181.601	610.917	777.162	1176.65	1854.22	-88.5054
21	170.601	633.917	794.162	1182.65	1866.22	-76.5054
21.02	208.601	630.917	803.162	1188.65	1844.22	-98.5054
21.04	174.601	621.917	794.162	1179.65	1865.22	-77.5054
21.06	175.601	645.917	812.162	1178.65	1875.22	-67.5054
21.08	188.601	665.917	791.162	1173.65	1856.22	-86.5054
21.1	181.601	640.917	804.162	1162.65	1867.22	-75.5054
21.12	168.601	629.917	784.162	1185.65	1872.22	-70.5054
21.14	138.601	615.917	796.162	1174.65	1870.22	-72.5054
21.16	144.601	645.917	802.162	1173.65	1885.22	-57.5054
21.18	144.601	648.917	811.162	1187.65	1866.22	-76.5054
21.2	150.601	613.917	805.162	1177.65	1850.22	-92.5054
21.22	151.601	614.917	781.162	1172.65	1865.22	-77.5054
21.24	156.601	644.917	815.162	1180.65	1855.22	-87.5054
21.26	168.601	650.917	804.162	1187.65	1863.22	-79.5054
21.28	167.601	620.917	794.162	1203.65	1898.22	-44.5054
21.3	169.601	625.917	805.162	1182.65	1871.22	-71.5054
21.32	170.601	632.917	792.162	1178.65	1865.22	-77.5054
21.34	140.601	667.917	792.162	1174.65	1880.22	-62.5054
21.36	138.601	631.917	791.162	1171.65	1854.22	-88.5054
21.38	179.601	654.917	789.162	1191.65	1855.22	-87.5054
21.4	190.601	655.917	819.162	1180.65	1851.22	-91.5054
21.42	163.601	654.917	805.162	1172.65	1842.22	-100.505
21.44	149.601	642.917	786.162	1189.65	1869.22	-73.5054
21.46	153.601	664.917	797.162	1188.65	1897.22	-45.5054
21.48	181.601	632.917	813.162	1179.65	1868.22	-74.5054
21.5	167.601	657.917	798.162	1195.65	1832.22	-110.505
21.52	167.601	597.917	783.162	1186.65	1835.22	-107.505
21.54	171.601	642.917	800.162	1179.65	1879.22	-63.5054
21.56	157.601	611.917	814.162	1174.65	1850.22	-92.5054
21.58	163.601	661.917	777.162	1186.65	1848.22	-94.5054
21.6	181.601	627.917	800.162	1176.65	1857.22	-85.5054
21.62	164.601	640.917	813.162	1184.65	1828.22	-114.505
21.64	164.601	687.917	800.162	1182.65	1887.22	-55.5054
21.66	151.601	603.917	814.162	1178.65	1865.22	-77.5054
21.68	182.601	643.917	795.162	1186.65	1869.22	-73.5054
21.7	161.601	635.917	832.162	1178.65	1867.22	-75.5054
21.72	162.601	649.917	782.162	1165.65	1876.22	-66.5054
21.74	163.601	640.917	799.162	1190.65	1855.22	-87.5054
21.76	167.601	647.917	800.162	1174.65	1866.22	-76.5054
21.78	132.601	629.917	790.162	1172.65	1911.22	-31.5054
21.8	162.601	645.917	771.162	1183.65	1844.22	-98.5054
21.82	187.601	646.917	787.162	1165.65	1846.22	-96.5054
21.84	161.601	626.917	799.162	1170.65	1862.22	-80.5054
21.86	160.601	625.917	810.162	1187.65	1863.22	-79.5054
21.88	145.601	632.917	805.162	1187.65	1848.22	-94.5054
21.9	148.601	616.917	795.162	1179.65	1871.22	-71.5054
21.92	148.601	657.917	789.162	1182.65	1859.22	-83.5054
21.94	156.601	646.917	781.162	1187.65	1837.22	-105.505
21.96	163.601	640.917	801.162	1197.65	1842.22	-100.505
21.98	186.601	659.917	794.162	1193.65	1867.22	-75.5054
22	154.601	649.917	793.162	1179.65	1871.22	-71.5054
22.02	128.601	634.917	803.162	1185.65	1852.22	-90.5054
22.04	147.601	642.917	805.162	1197.65	1854.22	-88.5054
22.06	147.601	652.917	795.162	1172.65	1849.22	-93.5054
22.08	149.601	631.917	784.162	1182.65	1852.22	-90.5054
22.1	126.601	657.917	802.162	1182.65	1863.22	-79.5054
22.12	153.601	665.917	802.162	1174.65	1865.22	-77.5054
22.14	141.601	628.917	794.162	1178.65	1850.22	-92.5054
22.16	150.601	629.917	802.162	1185.65	1844.22	-98.5054
22.18	162.601	620.917	807.162	1184.65	1834.22	-108.505
22.2	124.601	598.917	797.162	1190.65	1856.22	-86.5054
22.22	162.601	648.917	795.162	1187.65	1831.22	-111.505
22.24	173.601	638.917	796.162	1185.65	1868.22	-74.5054
22.26	141.601	643.917	788.162	1192.65	1822.22	-120.505
22.28	176.601	614.917	801.162	1176.65	1849.22	-93.5054
22.3	135.601	640.917	801.162	1186.65	1873.22	-69.5054
22.32	172.601	624.917	795.162	1178.65	1845.22	-97.5054
22.34	150.601	642.917	804.162	1189.65	1863.22	-79.5054
22.36	150.601	623.917	796.162	1176.65	1841.22	-101.505
22.38	124.601	631.917	769.162	1184.65	1854.22	-88.5054
22.4	139.601	639.917	781.162	1192.65	1868.22	-74.5054
22.42	164.601	614.917	792.162	1182.65	1864.22	-78.5054
22.44	147.601	632.917	798.162	1193.65	1851.22	-91.5054
22.46	154.601	607.917	797.162	1177.65	1845.22	-97.5054
22.48	140.601	635.917	784.162	1187.65	1852.22	-90.5054
22.5	126.601	612.917	786.162	1185.65	1840.22	-102.505
22.52	176.601	641.917	815.162	1181.65	1862.22	-80.5054
22.54	139.601	658.917	799.162	1183.65	1869.22	-73.5054
22.56	146.601	606.917	786.162	1190.65	1842.22	-100.505
22.58	141.601	620.917	793.162	1182.65	1845.22	-97.5054
22.6	132.601	637.917	781.162	1173.65	1861.22	-81.5054
22.62	144.601	658.917	801.162	1192.65	1843.22	-99.5054
22.64	107.601	617.917	812.162	1179.65	1853.22	-89.5054
22.66	148.601	634.917	797.162	1167.65	1871.22	-71.5054
22.68	133.601	626.917	789.162	1185.65	1869.22	-73.5054
22.7	108.601	638.917	791.162	1184.65	1858.22	-84.5054
22.72	159.601	627.917	792.162	1180.65	1855.22	-87.5054
22.74	120.601	613.917	789.162	1173.65	1886.22	-56.5054
22.76	133.601	615.917	785.162	1180.65	1836.22	-106.505
22.78	160.601	616.917	798.162	1201.65	1803.22	-139.505
22.8	137.601	647.917	788.162	1189.65	1834.22	-108.505
22.82	155.601	598.917	789.162	1186.65	1834.22	-108.505
22.84	153.601	629.917	790.162	1170.65	1834.22	-108.505
22.86	103.601	604.917	785.162	1192.65	1861.22	-81.5054
22.88	143.601	626.917	797.162	1190.65	1817.22	-125.505
22.9	132.601	629.917	792.162	1191.65	1855.22	-87.5054
22.92	128.601	611.917	792.162	1172.65	1810.22	-132.505
22.94	148.601	614.917	786.162	1190.65	1834.22	-108.505
22.96	117.601	597.917	804.162	1185.65	1826.22	-116.505
22.98	118.601	625.917	802.162	1175.65	1865.22	-77.5054
23	122.601	620.917	789.162	1176.65	1872.22	-70.5054
23.02	102.601	613.917	792.162	1180.65	1841.22	-101.505
23.04	110.601	607.917	781.162	1183.65	1818.22	-124.505
23.06	136.601	642.917	818.162	1193.65	1852.22	-90.5054
23.08	118.601	590.917	783.162	1186.65	1848.22	-94.5054
23.1	115.601	646.917	776.162	1203.65	1822.22	-120.505
23.12	112.601	618.917	796.162	1191.65	1846.22	-96.5054
23.14	97.601	613.917	775.162	1188.65	1848.22	-94.5054
23.16	115.601	621.917	779.162	1183.65	1839.22	-103.505
23.18	138.601	626.917	786.162	1185.65	1866.22	-76.5054
23.2	147.601	592.917	784.162	1181.65	1853.22	-89.5054
23.22	121.601	615.917	779.162	1197.65	1826.22	-116.505
23.24	103.601	633.917	801.162	1198.65	1821.22	-121.505
23.26	117.601	603.917	793.162	1194.65	1847.22	-95.5054
23.28	119.601	594.917	791.162	1189.65	1815.22	-127.505
23.3	113.601	599.917	785.162	1181.65	1824.22	-118.505
23.32	121.601	617.917	776.162	1187.65	1848.22	-94.5054
23.34	92.601	586.917	795.162	1189.65	1824.22	-118.505
23.36	114.601	623.917	778.162	1190.65	1818.22	-124.505
23.38	100.601	614.917	803.162	1179.65	1850.22	-92.5054
23.4	108.601	573.917	789.162	1184.65	1851.22	-91.5054
23.42	111.601	607.917	799.162	1186.65	1822.22	-120.505
23.44	121.601	594.917	762.162	1189.65	1817.22	-125.505
23.46	110.601	643.917	801.162	1185.65	1818.22	-124.505
23.48	130.601	570.917	805.162	1200.65	1820.22	-122.505
23.5	123.601	596.917	774.162	1185.65	1838.22	-104.505
23.52	107.601	591.917	784.162	1211.65	1810.22	-132.505
23.54	98.601	609.917	787.162	1197.65	1810.22	-132.505
23.56	101.601	605.917	788.162	1184.65	1851.22	-91.5054
23.58	123.601	625.917	792.162	1188.65	1846.22	-96.5054
23.6	128.601	603.917	789.162	1207.65	1823.22	-119.505
23.62	83.601	609.917	800.162	1186.65	1840.22	-102.505
23.64	83.601	587.917	780.162	1185.65	1815.22	-127.505
23.66	97.601	573.917	772.162	1193.65	1827.22	-115.505
23.68	93.601	620.917	785.162	1192.65	1834.22	-108.505
23.7	88.601	624.917	798.162	1198.65	1830.22	-112.505
23.72	124.601	629.917	769.162	1197.65	1812.22	-130.505
23.74	107.601	623.917	793.162	1192.65	1802.22	-140.505
23.76	122.601	593.917	791.162	1176.65	1789.22	-153.505
23.78	114.601	607.917	801.162	1205.65	1836.22	-106.505
23.8	98.601	604.917	795.162	1197.65	1830.22	-112.505
23.82	112.601	601.917	789.162	1184.65	1831.22	-111.505
23.84	100.601	611.917	805.162	1193.65	1839.22	-103.505
23.86	111.601	593.917	791.162	1180.65	1810.22	-132.505
23.88	104.601	596.917	776.162	1187.65	1809.22	-133.505
23.9	87.601	582.917	780.162	1188.65	1837.22	-105.505
23.92	120.601	580.917	791.162	1191.65	1841.22	-101.505
23.94	95.601	586.917	798.162	1178.65	1820.22	-122.505
23.96	73.601	609.917	782.162	1186.65	1821.22	-121.505
23.98	95.601	594.917	784.162	1197.65	1807.22	-135.505
24	99.601	595.917	797.162	1185.65	1815.22	-127.505
24.02	78.601	571.917	791.162	1195.65	1809.22	-133.505
24.04	88.601	560.917	773.162	1187.65	1838.22	-104.505
24.06	65.601	616.917	784.162	1206.65	1822.22	-120.505
24.08	71.601	574.917	793.162	1187.65	1815.22	-127.505
24.1	84.601	582.917	794.162	1198.65	1825.22	-117.505
24.12	85.601	596.917	777.162	1196.65	1813.22	-129.505
24.14	96.601	575.917	790.162	1201.65	1822.22	-120.505
24.16	76.601	606.917	796.162	1203.65	1807.22	-135.505
24.18	90.601	556.917	774.162	1198.65	1815.22	-127.505
24.2	107.601	588.917	777.162	1183.65	1838.22	-104.505
24.22	63.601	596.917	794.162	1182.65	1827.22	-115.505
24.24	92.601	561.917	774.162	1197.65	1805.22	-137.505
24.26	101.601	579.917	795.162	1197.65	1823.22	-119.505
24.28	96.601	581.917	801.162	1197.65	1809.22	-133.505
24.3	73.601	571.917	794.162	1193.65	1830.22	-112.505
24.32	77.601	595.917	787.162	1198.65	1825.22	-117.505
24.34	81.601	568.917	783.162	1201.65	1802.22	-140.505
24.36	86.601	584.917	779.162	1182.65	1796.22	-146.505
24.38	93.601	580.917	789.162	1193.65	1827.22	-115.505
24.4	87.601	579.917	790.162	1210.65	1801.22	-141.505
24.42	58.601	599.917	792.162	1211.65	1852.22	-90.5054
24.44	87.601	605.917	778.162	1198.65	1812.22	-130.505
24.46	89.601	574.917	788.162	1191.65	1815.22	-127.505
24.48	84.601	587.917	796.162	1207.65	1822.22	-120.505
24.5	93.601	592.917	784.162	1195.65	1824.22	-118.505
24.52	110.601	578.917	789.162	1211.65	1824.22	-118.505
24.54	64.601	576.917	768.162	1190.65	1824.22	-118.505
24.56	101.601	545.917	793.162	1191.65	1821.22	-121.505
24.58	100.601	568.917	785.162	1215.65	1818.22	-124.505
24.6	72.601	570.917	792.162	1219.65	1819.22	-123.505
24.62	99.601	605.917	774.162	1203.65	1824.22	-118.505
24.64	52.601	568.917	784.162	1202.65	1814.22	-128.505
24.66	96.601	593.917	800.162	1183.65	1843.22	-99.5054
24.68	73.601	598.917	766.162	1190.65	1799.22	-143.505
24.7	93.601	594.917	788.162	1217.65	1819.22	-123.505
24.72	94.601	609.917	773.162	1211.65	1827.22	-115.505
24.74	81.601	567.917	768.162	1204.65	1794.22	-148.505
24.76	58.601	596.917	786.162	1220.65	1824.22	-118.505
24.78	80.601	580.917	781.162	1205.65	1810.22	-132.505
24.8	110.601	581.917	766.162	1199.65	1803.22	-139.505
24.82	87.601	591.917	778.162	1210.65	1834.22	-108.505
24.84	62.601	587.917	785.162	1210.65	1849.22	-93.5054
24.86	68.601	598.917	781.162	1198.65	1801.22	-141.505
24.88	87.601	572.917	774.162	1195.65	1817.22	-125.505
24.9	105.601	604.917	775.162	1197.65	1805.22	-137.505
24.92	68.601	583.917	783.162	1204.65	1834.22	-108.505
24.94	95.601	584.917	779.162	1210.65	1809.22	-133.505
24.96	65.601	559.917	782.162	1202.65	1839.22	-103.505
24.98	59.601	572.917	798.162	1194.65	1808.22	-134.505
25	89.601	585.917	758.162	1198.65	1806.22	-136.505
25.02	63.601	586.917	766.162	1212.65	1792.22	-150.505
25.04	85.601	613.917	773.162	1210.65	1825.22	-117.505
25.06	74.601	579.917	780.162	1213.65	1807.22	-135.505
25.08	75.601	561.917	789.162	1204.65	1816.22	-126.505
25.1	87.601	572.917	768.162	1196.65	1836.22	-106.505
25.12	79.601	566.917	782.162	1202.65	1812.22	-130.505
25.14	75.601	547.917	780.162	1210.65	1818.22	-124.505
25.16	97.601	566.917	771.162	1209.65	1806.22	-136.505
25.18	84.601	594.917	768.162	1216.65	1856.22	-86.5054
25.2	54.601	585.917	782.162	1210.65	1792.22	-150.505
25.22	72.601	551.917	766.162	1213.65	1807.22	-135.505
25.24	96.601	590.917	776.162	1201.65	1825.22	-117.505
25.26	103.601	625.917	759.162	1206.65	1816.22	-126.505
25.28	87.601	572.917	767.162	1200.65	1812.22	-130.505
25.3	70.601	593.917	772.162	1214.65	1819.22	-123.505
25.32	47.601	578.917	764.162	1218.65	1815.22	-127.505
25.34	73.601	589.917	779.162	1224.65	1813.22	-129.505
25.36	98.601	615.917	757.162	1203.65	1819.22	-123.505
25.38	61.601	595.917	765.162	1221.65	1825.22	-117.505
25.4	80.601	623.917	764.162	1213.65	1826.22	-116.505
25.42	62.601	584.917	760.162	1199.65	1824.22	-118.505
25.44	75.601	600.917	767.162	1206.65	1826.22	-116.505
25.46	83.601	554.917	775.162	1204.65	1858.22	-84.5054
25.48	79.601	591.917	765.162	1211.65	1821.22	-121.505
25.5	85.601	551.917	757.162	1218.65	1825.22	-117.505
25.52	52.601	598.917	760.162	1224.65	1819.22	-123.505
25.54	72.601	566.917	758.162	1219.65	1834.22	-108.505
25.56	59.601	601.917	758.162	1214.65	1834.22	-108.505
25.58	84.601	623.917	780.162	1214.65	1806.22	-136.505
25.6	86.601	563.917	771.162	1210.65	1823.22	-119.505
25.62	79.601	581.917	776.162	1210.65	1824.22	-118.505
25.64	75.601	587.917	766.162	1227.65	1807.22	-135.505
25.66	92.601	584.917	760.162	1230.65	1814.22	-128.505
25.68	83.601	599.917	775.162	1228.65	1838.22	-104.505
25.7	70.601	616.917	756.162	1221.65	1823.22	-119.505
25.72	84.601	599.917	760.162	1211.65	1836.22	-106.505
25.74	68.601	602.917	774.162	1204.65	1820.22	-122.505
25.76	80.601	582.917	776.162	1217.65	1819.22	-123.505
25.78	60.601	619.917	779.162	1227.65	1827.22	-115.505
25.8	97.601	595.917	769.162	1230.65	1839.22	-103.505
25.82	76.601	623.917	760.162	1231.65	1811.22	-131.505
25.84	80.601	590.917	757.162	1223.65	1848.22	-94.5054
25.86	115.601	655.917	760.162	1231.65	1825.22	-117.505
25.88	59.601	637.917	764.162	1210.65	1813.22	-129.505
25.9	97.601	592.917	764.162	1231.65	1838.22	-104.505
25.92	83.601	589.917	756.162	1229.65	1806.22	-136.505
25.94	68.601	575.917	777.162	1219.65	1829.22	-113.505
25.96	103.601	560.917	776.162	1233.65	1827.22	-115.505
25.98	97.601	581.917	772.162	1220.65	1851.22	-91.5054
26	51.601	592.917	755.162	1231.65	1819.22	-123.505
26.02	51.601	604.917	768.162	1224.65	1832.22	-110.505
26.04	81.601	580.917	765.162	1224.65	1804.22	-138.505
26.06	58.601	617.917	773.162	1214.65	1824.22	-118.505
26.08	103.601	573.917	767.162	1223.65	1801.22	-141.505
26.1	68.601	587.917	758.162	1240.65	1809.22	-133.505
26.12	89.601	599.917	764.162	1205.65	1807.22	-135.505
26.14	62.601	606.917	760.162	1227.65	1786.22	-156.505
26.16	86.601	567.917	770.162	1218.65	1824.22	-118.505
26.18	60.601	593.917	763.162	1222.65	1820.22	-122.505
26.2	61.601	558.917	769.162	1212.65	1813.22	-129.505
26.22	68.601	584.917	751.162	1209.65	1842.22	-100.505
26.24	73.601	549.917	770.162	1228.65	1840.22	-102.505
26.26	38.601	577.917	743.162	1228.65	1819.22	-123.505
26.28	36.601	574.917	757.162	1219.65	1803.22	-139.505
26.3	58.601	598.917	758.162	1212.65	1813.22	-129.505
26.32	55.601	549.917	760.162	1218.65	1815.22	-127.505
26.34	79.601	529.917	754.162	1215.65	1812.22	-130.505
26.36	57.601	588.917	752.162	1214.65	1814.22	-128.505
26.38	51.601	583.917	749.162	1215.65	1791.22	-151.505
26.4	57.601	546.917	754.162	1221.65	1800.22	-142.505
26.42	52.601	562.917	749.162	1208.65	1785.22	-157.505
26.44	38.601	583.917	746.162	1234.65	1802.22	-140.505
26.46	39.601	573.917	753.162	1210.65	1780.22	-162.505
26.48	40.601	584.917	762.162	1213.65	1806.22	-136.505
26.5	41.601	553.917	763.162	1206.65	1823.22	-119.505
26.52	52.601	585.917	754.162	1206.65	1809.22	-133.505
26.54	60.601	556.917	761.162	1222.65	1775.22	-167.505
26.56	50.601	552.917	741.162	1213.65	1782.22	-160.505
26.58	44.601	555.917	751.162	1213.65	1792.22	-150.505
26.6	43.601	553.917	759.162	1205.65	1811.22	-131.505
26.62	40.601	539.917	757.162	1217.65	1796.22	-146.505
26.64	18.601	550.917	761.162	1215.65	1793.22	-149.505
26.66	24.601	559.917	763.162	1202.65	1803.22	-139.505
26.68	46.601	547.917	737.162	1216.65	1814.22	-128.505
26.7	20.601	520.917	751.162	1203.65	1783.22	-159.505
26.72	45.601	528.917	739.162	1222.65	1787.22	-155.505
26.74	38.601	559.917	749.162	1205.65	1772.22	-170.505
26.76	31.601	556.917	737.162	1200.65	1779.22	-163.505
26.78	51.601	536.917	742.162	1209.65	1793.22	-149.505
26.8	42.601	550.917	738.162	1210.65	1765.22	-177.505
26.82	28.601	524.917	745.162	1195.65	1775.22	-167.505
26.84	46.601	538.917	739.162	1198.65	1777.22	-165.505
26.86	32.601	516.917	750.162	1211.65	1782.22	-160.505
26.88	17.601	535.917	746.162	1206.65	1778.22	-164.505
26.9	12.601	533.917	742.162	1189.65	1782.22	-160.505
26.92	40.601	517.917	739.162	1217.65	1767.22	-175.505
26.94	19.601	473.917	745.162	1202.65	1799.22	-143.505
26.96	25.601	503.917	740.162	1197.65	1767.22	-175.505
26.98	2.60102	513.917	739.162	1211.65	1770.22	-172.505
27	1.60102	535.917	737.162	1187.65	1802.22	-140.505
27.02	23.601	506.917	737.162	1191.65	1786.22	-156.505
27.04	24.601	513.917	744.162	1209.65	1774.22	-168.505
27.06	6.60102	514.917	746.162	1223.65	1760.22	-182.505
27.08	1.60102	549.917	748.162	1194.65	1761.22	-181.505
27.1	21.601	520.917	741.162	1191.65	1752.22	-190.505
27.12	23.601	538.917	743.162	1203.65	1759.22	-183.505
27.14	-3.39898	492.917	740.162	1202.65	1765.22	-177.505
27.16	18.601	501.917	749.162	1214.65	1770.22	-172.505
27.18	22.601	482.917	727.162	1178.65	1752.22	-190.505
27.2	-1.39898	495.917	732.162	1190.65	1750.22	-192.505
27.22	16.601	489.917	738.162	1195.65	1758.22	-184.505
27.24	34.601	514.917	731.162	1183.65	1760.22	-182.505
27.26	13.601	496.917	739.162	1199.65	1775.22	-167.505
27.28	16.601	502.917	739.162	1188.65	1751.22	-191.505
27.3	15.601	486.917	738.162	1184.65	1775.22	-167.505
27.32	4.60102	514.917	738.162	1185.65	1772.22	-170.505
27.34	2.60102	501.917	739.162	1180.65	1727.22	-215.505
27.36	16.601	494.917	735.162	1187.65	1753.22	-189.505
27.38	-7.39898	491.917	740.162	1195.65	1757.22	-185.505
27.4	10.601	475.917	735.162	1184.65	1746.22	-196.505
27.42	-0.39898	482.917	730.162	1186.65	1759.22	-183.505
27.44	18.601	497.917	729.162	1190.65	1757.22	-185.505
27.46	2.60102	493.917	731.162	1194.65	1739.22	-203.505
27.48	13.601	466.917	735.162	1198.65	1768.22	-174.505
27.5	-1.39898	479.917	737.162	1185.65	1742.22	-200.505
27.52	-13.399	461.917	732.162	1179.65	1750.22	-192.505
27.54	3.60102	472.917	732.162	1187.65	1743.22	-199.505
27.56	-14.399	491.917	728.162	1183.65	1727.22	-215.505
27.58	27.601	469.917	734.162	1201.65	1744.22	-198.505
27.6	-2.39898	473.917	734.162	1193.65	1764.22	-178.505
27.62	22.601	486.917	732.162	1201.65	1752.22	-190.505
27.64	-21.399	490.917	729.162	1196.65	1743.22	-199.505
27.66	0.60102	474.917	740.162	1178.65	1740.22	-202.505
27.68	8.60102	472.917	732.162	1200.65	1759.22	-183.505
27.7	18.601	469.917	737.162	1179.65	1741.22	-201.505
27.72	2.60102	485.917	726.162	1183.65	1746.22	-196.505
27.74	-5.39898	470.917	732.162	1187.65	1740.22	-202.505
27.76	4.60102	500.917	735.162	1175.65	1756.22	-186.505
27.78	-1.39898	451.917	734.162	1174.65	1752.22	-190.505
27.8	-20.399	454.917	731.162	1180.65	1747.22	-195.505
27.82	5.60102	454.917	737.162	1181.65	1742.22	-200.505
27.84	-26.399	457.917	722.162	1198.65	1736.22	-206.505
27.86	-4.39898	482.917	732.162	1176.65	1739.22	-203.505
27.88	-18.399	479.917	728.162	1203.65	1738.22	-204.505
27.9	-6.39898	460.917	728.162	1181.65	1737.22	-205.505
27.92	-7.39898	462.917	735.162	1202.65	1732.22	-210.505
27.94	2.60102	446.917	736.162	1194.65	1727.22	-215.505
27.96	-4.39898	482.917	730.162	1189.65	1762.22	-180.505
27.98	-18.399	457.917	731.162	1176.65	1733.22	-209.505
28	-22.399	447.917	731.162	1191.65	1745.22	-197.505
28.02	-21.399	460.917	729.162	1181.65	1746.22	-196.505
28.04	0.60102	460.917	731.162	1176.65	1716.22	-226.505
28.06	3.60102	463.917	727.162	1188.65	1717.22	-225.505
28.08	0.60102	454.917	729.162	1183.65	1722.22	-220.505
28.1	-15.399	450.917	730.162	1183.65	1721.22	-221.505
28.12	-6.39898	453.917	728.162	1180.65	1733.22	-209.505
28.14	-0.39898	473.917	722.162	1187.65	1733.22	-209.505
28.16	-7.39898	454.917	726.162	1164.65	1724.22	-218.505
28.18	-12.399	450.917	735.162	1176.65	1742.22	-200.505
28.2	-36.399	457.917	728.162	1180.65	1700.22	-242.505
28.22	-32.399	464.917	725.162	1174.65	1741.22	-201.505
28.24	-33.399	448.917	727.162	1197.65	1750.22	-192.505
28.26	-44.399	452.917	727.162	1191.65	1731.22	-211.505
28.28	4.60102	433.917	724.162	1183.65	1731.22	-211.505
28.3	-3.39898	460.917	726.162	1174.65	1732.22	-210.505
28.32	-17.399	457.917	719.162	1177.65	1717.22	-225.505
28.34	-15.399	457.917	728.162	1177.65	1736.22	-206.505
28.36	-1.39898	447.917	725.162	1177.65	1734.22	-208.505
28.38	-13.399	459.917	729.162	1179.65	1698.22	-244.505
28.4	-28.399	414.917	730.162	1187.65	1715.22	-227.505
28.42	-17.399	447.917	721.162	1180.65	1738.22	-204.505
28.44	-27.399	454.917	720.162	1178.65	1745.22	-197.505
28.46	-21.399	423.917	726.162	1179.65	1753.22	-189.505
28.48	-24.399	442.917	719.162	1174.65	1723.22	-219.505
28.5	-19.399	447.917	715.162	1188.65	1732.22	-210.505
28.52	-10.399	460.917	725.162	1190.65	1705.22	-237.505
28.54	-21.399	443.917	726.162	1180.65	1731.22	-211.505
28.56	-13.399	432.917	719.162	1189.65	1712.22	-230.505
28.58	-3.39898	430.917	719.162	1183.65	1744.22	-198.505
28.6	-31.399	452.917	722.162	1166.65	1738.22	-204.505
28.62	-17.399	442.917	727.162	1180.65	1719.22	-223.505
28.64	-26.399	447.917	720.162	1183.65	1719.22	-223.505
28.66	-17.399	428.917	717.162	1183.65	1707.22	-235.505
28.68	-24.399	435.917	717.162	1177.65	1730.22	-212.505
28.7	-3.39898	431.917	727.162	1172.65	1727.22	-215.505
28.72	-16.399	428.917	722.162	1169.65	1705.22	-237.505
28.74	-28.399	449.917	717.162	1167.65	1713.22	-229.505
28.76	-21.399	430.917	721.162	1179.65	1687.22	-255.505
28.78	-26.399	432.917	726.162	1173.65	1731.22	-211.505
28.8	-36.399	437.917	725.162	1174.65	1737.22	-205.505
28.82	2.60102	435.917	722.162	1180.65	1699.22	-243.505
28.84	-17.399	423.917	718.162	1175.65	1723.22	-219.505
28.86	-14.399	437.917	717.162	1161.65	1726.22	-216.505
28.88	-31.399	451.917	721.162	1183.65	1712.22	-230.505
28.9	-2.39898	425.917	717.162	1171.65	1710.22	-232.505
28.92	-26.399	430.917	715.162	1174.65	1715.22	-227.505
28.94	-23.399	453.917	716.162	1168.65	1728.22	-214.505
28.96	-24.399	435.917	726.162	1175.65	1716.22	-226.505
28.98	-26.399	426.917	718.162	1188.65	1720.22	-222.505
29	-52.399	439.917	718.162	1177.65	1714.22	-228.505
29.02	-30.399	430.917	720.162	1179.65	1714.22	-228.505
29.04	-23.399	441.917	718.162	1168.65	1707.22	-235.505
29.06	-21.399	422.917	719.162	1184.65	1703.22	-239.505
29.08	-22.399	436.917	717.162	1176.65	1695.22	-247.505
29.1	-23.399	446.917	718.162	1179.65	1736.22	-206.505
29.12	-25.399	436.917	722.162	1181.65	1696.22	-246.505
29.14	-13.399	436.917	715.162	1177.65	1728.22	-214.505
29.16	-43.399	442.917	727.162	1167.65	1726.22	-216.505
29.18	-42.399	422.917	721.162	1179.65	1708.22	-234.505
29.2	-31.399	424.917	719.162	1183.65	1701.22	-241.505
29.22	-32.399	416.917	716.162	1178.65	1705.22	-237.505
29.24	-21.399	414.917	716.162	1163.65	1689.22	-253.505
29.26	-36.399	425.917	720.162	1170.65	1703.22	-239.505
29.28	-36.399	434.917	720.162	1179.65	1712.22	-230.505
29.3	-29.399	418.917	714.162	1167.65	1698.22	-244.505
29.32	-32.399	414.917	714.162	1167.65	1712.22	-230.505
29.34	-41.399	429.917	715.162	1169.65	1715.22	-227.505
29.36	-44.399	423.917	723.162	1181.65	1689.22	-253.505
29.38	-37.399	423.917	717.162	1166.65	1720.22	-222.505
29.4	-34.399	407.917	715.162	1172.65	1708.22	-234.505
29.42	-27.399	433.917	713.162	1178.65	1709.22	-233.505
29.44	-21.399	436.917	720.162	1173.65	1729.22	-213.505
29.46	-24.399	427.917	714.162	1162.65	1705.22	-237.505
29.48	-31.399	434.917	719.162	1175.65	1707.22	-235.505
29.5	-25.399	427.917	720.162	1175.65	1710.22	-232.505
29.52	-25.399	417.917	717.162	1171.65	1716.22	-226.505
29.54	-38.399	421.917	713.162	1161.65	1712.22	-230.505
29.56	-30.399	424.917	716.162	1167.65	1691.22	-251.505
29.58	-33.399	416.917	717.162	1149.65	1689.22	-253.505
29.6	-35.399	427.917	708.162	1168.65	1713.22	-229.505
29.62	-25.399	425.917	716.162	1178.65	1699.22	-243.505
29.64	-26.399	419.917	715.162	1182.65	1700.22	-242.505
29.66	-54.399	429.917	721.162	1174.65	1711.22	-231.505
29.68	-24.399	433.917	722.162	1170.65	1702.22	-240.505
29.7	-44.399	411.917	718.162	1169.65	1699.22	-243.505
29.72	-17.399	419.917	719.162	1170.65	1686.22	-256.505
29.74	-27.399	426.917	721.162	1161.65	1699.22	-243.505
29.76	-42.399	421.917	724.162	1164.65	1712.22	-230.505
29.78	-41.399	395.917	718.162	1177.65	1698.22	-244.505
29.8	-40.399	419.917	713.162	1179.65	1702.22	-240.505
29.82	-23.399	439.917	713.162	1168.65	1708.22	-234.505
29.84	-46.399	408.917	717.162	1159.65	1713.22	-229.505
29.86	-36.399	417.917	717.162	1165.65	1705.22	-237.505
29.88	-47.399	415.917	713.162	1171.65	1696.22	-246.505
29.9	-43.399	416.917	715.162	1163.65	1711.22	-231.505
29.92	-25.399	434.917	712.162	1167.65	1693.22	-249.505
29.94	-45.399	422.917	714.162	1166.65	1690.22	-252.505
29.96	-20.399	420.917	718.162	1170.65	1701.22	-241.505
29.98	-60.399	397.917	714.162	1163.65	1702.22	-240.505
30	-31.399	404.917	715.162	1168.65	1709.22	-233.505
30.02	-28.399	415.917	715.162	1160.65	1708.22	-234.505
30.04	-46.399	438.917	715.162	1175.65	1696.22	-246.505
30.06	-44.399	410.917	716.162	1158.65	1705.22	-237.505
30.08	-35.399	397.917	713.162	1177.65	1703.22	-239.505
30.1	-45.399	430.917	713.162	1170.65	1705.22	-237.505
30.12	-32.399	394.917	717.162	1156.65	1715.22	-227.505
30.14	-42.399	407.917	715.162	1169.65	1686.22	-256.505
30.16	-43.399	406.917	718.162	1168.65	1697.22	-245.505
30.18	-27.399	410.917	713.162	1160.65	1704.22	-238.505
30.2	-59.399	401.917	713.162	1165.65	1716.22	-226.505
30.22	-31.399	391.917	720.162	1178.65	1713.22	-229.505
30.24	-46.399	420.917	713.162	1164.65	1703.22	-239.505
30.26	-42.399	411.917	716.162	1162.65	1683.22	-259.505
30.28	-57.399	414.917	721.162	1166.65	1688.22	-254.505
30.3	-52.399	415.917	710.162	1157.65	1691.22	-251.505
30.32	-40.399	398.917	713.162	1163.65	1704.22	-238.505
30.34	-44.399	397.917	718.162	1160.65	1689.22	-253.505
30.36	-49.399	415.917	711.162	1166.65	1692.22	-250.505
30.38	-41.399	399.917	709.162	1172.65	1688.22	-254.505
30.4	-36.399	408.917	718.162	1165.65	1692.22	-250.505
30.42	-26.399	404.917	713.162	1170.65	1681.22	-261.505
30.44	-53.399	409.917	716.162	1162.65	1703.22	-239.505
30.46	-42.399	419.917	713.162	1158.65	1698.22	-244.505
30.48	-47.399	393.917	715.162	1154.65	1694.22	-248.505
30.5	-46.399	392.917	716.162	1165.65	1704.22	-238.505
30.52	-42.399	420.917	717.162	1166.65	1699.22	-243.505
30.54	-51.399	414.917	716.162	1171.65	1694.22	-248.505
30.56	-41.399	419.917	711.162	1158.65	1701.22	-241.505
30.58	-45.399	384.917	713.162	1157.65	1693.22	-249.505
30.6	-35.399	397.917	716.162	1154.65	1679.22	-263.505
30.62	-40.399	387.917	709.162	1170.65	1686.22	-256.505
30.64	-42.399	406.917	717.162	1170.65	1700.22	-242.505
30.66	-38.399	393.917	717.162	1161.65	1691.22	-251.505
30.68	-36.399	394.917	711.162	1163.65	1688.22	-254.505
30.7	-57.399	407.917	717.162	1166.65	1702.22	-240.505
30.72	-31.399	402.917	717.162	1169.65	1699.22	-243.505
30.74	-61.399	414.917	717.162	1165.65	1689.22	-253.505
30.76	-52.399	399.917	718.162	1153.65	1706.22	-236.505
30.78	-27.399	411.917	719.162	1159.65	1694.22	-248.505
30.8	-39.399	399.917	712.162	1176.65	1691.22	-251.505
30.82	-43.399	417.917	712.162	1161.65	1690.22	-252.505
30.84	-36.399	383.917	717.162	1165.65	1692.22	-250.505
30.86	-63.399	407.917	716.162	1160.65	1695.22	-247.505
30.88	-45.399	399.917	713.162	1172.65	1689.22	-253.505
30.9	-53.399	392.917	712.162	1160.65	1690.22	-252.505
30.92	-32.399	408.917	718.162	1161.65	1696.22	-246.505
30.94	-71.399	379.917	709.162	1157.65	1683.22	-259.505
30.96	-56.399	393.917	709.162	1166.65	1696.22	-246.505
30.98	-46.399	389.917	713.162	1145.65	1682.22	-260.505
31	-46.399	410.917	711.162	1153.65	1685.22	-257.505
31.02	-41.399	405.917	725.162	1162.65	1694.22	-248.505
31.04	-57.399	410.917	707.162	1164.65	1680.22	-262.505
31.06	-55.399	397.917	720.162	1163.65	1689.22	-253.505
31.08	-64.399	397.917	715.162	1153.65	1700.22	-242.505
31.1	-57.399	375.917	712.162	1160.65	1697.22	-245.505
31.12	-50.399	393.917	714.162	1166.65	1685.22	-257.505
31.14	-55.399	397.917	714.162	1161.65	1673.22	-269.505
31.16	-45.399	381.917	717.162	1161.65	1688.22	-254.505
31.18	-63.399	406.917	711.162	1161.65	1685.22	-257.505
31.2	-57.399	391.917	707.162	1157.65	1692.22	-250.505
31.22	-52.399	397.917	711.162	1155.65	1692.22	-250.505
31.24	-65.399	394.917	712.162	1170.65	1686.22	-256.505
31.26	-39.399	375.917	716.162	1155.65	1683.22	-259.505
31.28	-51.399	384.917	708.162	1164.65	1683.22	-259.505
31.3	-51.399	394.917	718.162	1170.65	1665.22	-277.505
31.32	-46.399	408.917	715.162	1155.65	1694.22	-248.505
31.34	-51.399	420.917	711.162	1177.65	1681.22	-261.505
31.36	-50.399	417.917	715.162	1156.65	1681.22	-261.505
31.38	-45.399	415.917	709.162	1156.65	1691.22	-251.505
31.4	-44.399	380.917	713.162	1161.65	1689.22	-253.505
31.42	-63.399	393.917	710.162	1155.65	1682.22	-260.505
31.44	-59.399	384.917	716.162	1158.65	1674.22	-268.505
31.46	-60.399	398.917	716.162	1155.65	1693.22	-249.505
31.48	-43.399	387.917	714.162	1155.65	1692.22	-250.505
31.5	-53.399	393.917	712.162	1154.65	1679.22	-263.505
31.52	-55.399	390.917	708.162	1166.65	1676.22	-266.505
31.54	-49.399	391.917	717.162	1149.65	1694.22	-248.505
31.56	-49.399	400.917	710.162	1159.65	1676.22	-266.505
31.58	-54.399	382.917	712.162	1159.65	1685.22	-257.505
31.6	-59.399	398.917	716.162	1160.65	1680.22	-262.505
31.62	-39.399	391.917	714.162	1160.65	1679.22	-263.505
31.64	-51.399	403.917	712.162	1148.65	1687.22	-255.505
31.66	-62.399	406.917	720.162	1157.65	1674.22	-268.505
31.68	-45.399	384.917	715.162	1154.65	1692.22	-250.505
31.7	-49.399	390.917	712.162	1161.65	1690.22	-252.505
31.72	-66.399	404.917	712.162	1162.65	1684.22	-258.505
31.74	-63.399	385.917	708.162	1147.65	1678.22	-264.505
31.76	-55.399	401.917	712.162	1154.65	1684.22	-258.505
31.78	-43.399	380.917	712.162	1152.65	1675.22	-267.505
31.8	-52.399	400.917	715.162	1161.65	1655.22	-287.505
31.82	-48.399	392.917	712.162	1157.65	1691.22	-251.505
31.84	-64.399	376.917	717.162	1161.65	1687.22	-255.505
31.86	-56.399	400.917	718.162	1145.65	1678.22	-264.505
31.88	-62.399	365.917	711.162	1159.65	1668.22	-274.505
31.9	-63.399	404.917	719.162	1157.65	1687.22	-255.505
31.92	-51.399	375.917	716.162	1148.65	1696.22	-246.505
31.94	-55.399	397.917	709.162	1154.65	1684.22	-258.505
31.96	-64.399	378.917	712.162	1160.65	1668.22	-274.505
31.98	-57.399	412.917	711.162	1156.65	1678.22	-264.505
32	-66.399	370.917	711.162	1150.65	1675.22	-267.505
32.02	-54.399	382.917	712.162	1155.65	1675.22	-267.505
32.04	-53.399	388.917	713.162	1154.65	1681.22	-261.505
32.06	-70.399	390.917	715.162	1148.65	1673.22	-269.505
32.08	-59.399	373.917	710.162	1159.65	1671.22	-271.505
32.1	-67.399	385.917	712.162	1151.65	1677.22	-265.505
32.12	-77.399	360.917	716.162	1146.65	1667.22	-275.505
32.14	-58.399	364.917	716.162	1150.65	1674.22	-268.505
32.16	-63.399	387.917	715.162	1149.65	1681.22	-261.505
32.18	-52.399	380.917	718.162	1149.65	1692.22	-250.505
32.2	-56.399	383.917	716.162	1156.65	1672.22	-270.505
32.22	-72.399	397.917	712.162	1153.65	1691.22	-251.505
32.24	-56.399	377.917	709.162	1138.65	1668.22	-274.505
32.26	-53.399	384.917	717.162	1152.65	1673.22	-269.505
32.28	-66.399	378.917	709.162	1151.65	1683.22	-259.505
32.3	-55.399	373.917	710.162	1157.65	1672.22	-270.505
32.32	-57.399	369.917	714.162	1149.65	1678.22	-264.505
32.34	-62.399	400.917	712.162	1149.65	1669.22	-273.505
32.36	-54.399	418.917	713.162	1156.65	1672.22	-270.505
32.38	-72.399	377.917	710.162	1155.65	1678.22	-264.505
32.4	-55.399	378.917	708.162	1153.65	1675.22	-267.505
32.42	-76.399	382.917	712.162	1143.65	1684.22	-258.505
32.44	-68.399	400.917	710.162	1138.65	1685.22	-257.505
32.46	-54.399	377.917	709.162	1148.65	1683.22	-259.505
32.48	-65.399	364.917	706.162	1156.65	1675.22	-267.505
32.5	-73.399	366.917	709.162	1156.65	1674.22	-268.505
32.52	-70.399	385.917	713.162	1158.65	1662.22	-280.505
32.54	-60.399	358.917	716.162	1147.65	1663.22	-279.505
32.56	-73.399	378.917	712.162	1149.65	1665.22	-277.505
32.58	-59.399	392.917	711.162	1147.65	1671.22	-271.505
32.6	-67.399	363.917	714.162	1155.65	1672.22	-270.505
32.62	-60.399	380.917	708.162	1149.65	1670.22	-272.505
32.64	-62.399	369.917	712.162	1164.65	1690.22	-252.505
32.66	-54.399	367.917	711.162	1141.65	1682.22	-260.505
32.68	-55.399	375.917	710.162	1153.65	1673.22	-269.505
32.7	-56.399	376.917	709.162	1156.65	1683.22	-259.505
32.72	-74.399	371.917	710.162	1152.65	1675.22	-267.505
32.74	-54.399	393.917	711.162	1146.65	1672.22	-270.505
32.76	-80.399	398.917	707.162	1150.65	1664.22	-278.505
32.78	-60.399	377.917	715.162	1144.65	1673.22	-269.505
32.8	-66.399	394.917	713.162	1148.65	1677.22	-265.505
32.82	-78.399	372.917	708.162	1155.65	1677.22	-265.505
32.84	-65.399	377.917	711.162	1162.65	1663.22	-279.505
32.86	-72.399	364.917	711.162	1150.65	1669.22	-273.505
32.88	-70.399	369.917	716.162	1148.65	1665.22	-277.505
32.9	-58.399	366.917	711.162	1148.65	1676.22	-266.505
32.92	-75.399	382.917	710.162	1167.65	1664.22	-278.505
32.94	-62.399	372.917	711.162	1151.65	1677.22	-265.505
32.96	-69.399	373.917	714.162	1152.65	1663.22	-279.505
32.98	-53.399	373.917	705.162	1146.65	1670.22	-272.505
33	-66.399	376.917	713.162	1143.65	1674.22	-268.505
33.02	-56.399	371.917	714.162	1152.65	1669.22	-273.505
33.04	-65.399	363.917	707.162	1159.65	1665.22	-277.505
33.06	-72.399	378.917	707.162	1148.65	1670.22	-272.505
33.08	-62.399	379.917	710.162	1163.65	1680.22	-262.505
33.1	-52.399	383.917	713.162	1148.65	1678.22	-264.505
33.12	-58.399	371.917	713.162	1151.65	1666.22	-276.505
33.14	-72.399	375.917	715.162	1149.65	1657.22	-285.505
33.16	-65.399	386.917	712.162	1140.65	1680.22	-262.505
33.18	-72.399	365.917	714.162	1146.65	1679.22	-263.505
33.2	-73.399	374.917	708.162	1147.65	1666.22	-276.505
33.22	-63.399	383.917	712.162	1146.65	1658.22	-284.505
33.24	-60.399	363.917	708.162	1146.65	1662.22	-280.505
33.26	-76.399	374.917	710.162	1158.65	1686.22	-256.505
33.28	-67.399	379.917	713.162	1151.65	1676.22	-266.505
33.3	-77.399	365.917	714.162	1144.65	1654.22	-288.505
33.32	-65.399	364.917	715.162	1159.65	1684.22	-258.505
33.34	-68.399	352.917	715.162	1145.65	1665.22	-277.505
33.36	-71.399	379.917	713.162	1151.65	1672.22	-270.505
33.38	-68.399	379.917	709.162	1158.65	1677.22	-265.505
33.4	-57.399	361.917	711.162	1138.65	1653.22	-289.505
33.42	-75.399	364.917	717.162	1146.65	1675.22	-267.505
33.44	-70.399	358.917	711.162	1155.65	1661.22	-281.505
33.46	-73.399	381.917	716.162	1147.65	1665.22	-277.505
33.48	-60.399	371.917	710.162	1140.65	1674.22	-268.505
33.5	-78.399	386.917	715.162	1151.65	1664.22	-278.505
33.52	-69.399	366.917	719.162	1141.65	1661.22	-281.505
33.54	-60.399	371.917	709.162	1147.65	1669.22	-273.505
33.56	-78.399	369.917	715.162	1153.65	1673.22	-269.505
33.58	-73.399	365.917	710.162	1145.65	1667.22	-275.505
33.6	-75.399	376.917	711.162	1147.65	1672.22	-270.505
33.62	-67.399	358.917	716.162	1154.65	1658.22	-284.505
33.64	-77.399	364.917	712.162	1149.65	1671.22	-271.505
33.66	-67.399	364.917	711.162	1147.65	1686.22	-256.505
33.68	-65.399	364.917	710.162	1138.65	1670.22	-272.505
33.7	-67.399	381.917	715.162	1138.65	1680.22	-262.505
33.72	-68.399	373.917	711.162	1143.65	1681.22	-261.505
33.74	-63.399	360.917	710.162	1139.65	1661.22	-281.505
33.76	-65.399	367.917	707.162	1154.65	1670.22	-272.505
33.78	-75.399	361.917	713.162	1144.65	1669.22	-273.505
33.8	-72.399	359.917	714.162	1142.65	1673.22	-269.505
33.82	-67.399	384.917	710.162	1160.65	1672.22	-270.505
33.84	-58.399	365.917	709.162	1148.65	1663.22	-279.505
33.86	-79.399	369.917	712.162	1140.65	1675.22	-267.505
33.88	-48.399	369.917	707.162	1158.65	1667.22	-275.505
33.9	-74.399	349.917	713.162	1144.65	1671.22	-271.505
33.92	-77.399	377.917	713.162	1144.65	1666.22	-276.505
33.94	-75.399	372.917	708.162	1149.65	1671.22	-271.505
33.96	-66.399	370.917	710.162	1139.65	1658.22	-284.505
33.98	-80.399	376.917	712.162	1143.65	1661.22	-281.505
34	-64.399	378.917	710.162	1141.65	1666.22	-276.505
34.02	-64.399	385.917	708.162	1142.65	1663.22	-279.505
34.04	-59.399	348.917	710.162	1148.65	1663.22	-279.505
34.06	-79.399	379.917	709.162	1139.65	1660.22	-282.505
34.08	-59.399	361.917	710.162	1153.65	1675.22	-267.505
34.1	-76.399	358.917	705.162	1147.65	1646.22	-296.505
34.12	-69.399	364.917	709.162	1149.65	1679.22	-263.505
34.14	-67.399	372.917	711.162	1141.65	1680.22	-262.505
34.16	-68.399	355.917	714.162	1140.65	1657.22	-285.505
34.18	-76.399	367.917	711.162	1150.65	1663.22	-279.505
34.2	-64.399	354.917	708.162	1150.65	1660.22	-282.505
34.22	-54.399	351.917	709.162	1152.65	1670.22	-272.505
34.24	-70.399	347.917	716.162	1145.65	1672.22	-270.505
34.26	-71.399	344.917	711.162	1146.65	1670.22	-272.505
34.28	-74.399	354.917	708.162	1139.65	1656.22	-286.505
34.3	-84.399	370.917	715.162	1149.65	1669.22	-273.505
34.32	-81.399	363.917	708.162	1136.65	1686.22	-256.505
34.34	-73.399	357.917	715.162	1134.65	1659.22	-283.505
34.36	-67.399	371.917	718.162	1148.65	1656.22	-286.505
34.38	-83.399	353.917	709.162	1145.65	1651.22	-291.505
34.4	-84.399	378.917	709.162	1147.65	1657.22	-285.505
34.42	-73.399	375.917	713.162	1145.65	1667.22	-275.505
34.44	-78.399	344.917	713.162	1142.65	1659.22	-283.505
34.46	-67.399	346.917	707.162	1137.65	1658.22	-284.505
34.48	-79.399	355.917	709.162	1143.65	1663.22	-279.505
34.5	-75.399	353.917	721.162	1149.65	1664.22	-278.505
34.52	-64.399	365.917	712.162	1141.65	1660.22	-282.505
34.54	-78.399	384.917	711.162	1157.65	1659.22	-283.505
34.56	-69.399	372.917	708.162	1146.65	1655.22	-287.505
34.58	-81.399	360.917	709.162	1134.65	1664.22	-278.505
34.6	-72.399	352.917	708.162	1140.65	1665.22	-277.505
34.62	-78.399	363.917	709.162	1148.65	1668.22	-274.505
34.64	-84.399	363.917	712.162	1147.65	1668.22	-274.505
34.66	-65.399	349.917	710.162	1150.65	1656.22	-286.505
34.68	-76.399	362.917	707.162	1140.65	1655.22	-287.505
34.7	-66.399	360.917	715.162	1145.65	1660.22	-282.505
34.72	-62.399	363.917	712.162	1147.65	1664.22	-278.505
34.74	-58.399	356.917	710.162	1135.65	1660.22	-282.505
34.76	-66.399	359.917	711.162	1147.65	1671.22	-271.505
34.78	-72.399	348.917	709.162	1144.65	1672.22	-270.505
34.8	-71.399	349.917	712.162	1132.65	1658.22	-284.505
34.82	-73.399	356.917	707.162	1150.65	1642.22	-300.505
34.84	-71.399	367.917	708.162	1136.65	1652.22	-290.505
34.86	-80.399	359.917	710.162	1146.65	1665.22	-277.505
34.88	-67.399	368.917	710.162	1141.65	1668.22	-274.505
34.9	-89.399	343.917	709.162	1156.65	1661.22	-281.505
34.92	-75.399	370.917	712.162	1147.65	1664.22	-278.505
34.94	-74.399	363.917	708.162	1143.65	1654.22	-288.505
34.96	-78.399	346.917	709.162	1142.65	1651.22	-291.505
34.98	-71.399	355.917	710.162	1152.65	1658.22	-284.505
35	-79.399	352.917	708.162	1152.65	1655.22	-287.505

[truncated: 18 more sheets: Fig  4f, Fig  4g, Fig  4i, Fig 5, Fig S2, Fig S3, Fig S4, Fig S5, Fig S7, Fig S9, Fig S14a, Fig S14b, Fig S20, Fig S21, Fig S22, Fig S25, Fig S26, Fig S27]
